# Supplementary material for: Mitochondrial sequence data reveal population structure within Pustulosa pustulosa
Source: PeerJ. 2023 Oct 2;11:e15974. doi: 10.7717/peerj.15974 (PMC10552767; doi:10.7717/peerj.15974)
Supplement: Supplemental Information 2 [file peerj-11-15974-s002.fasta]

>AT026|This study
TAATGGGTGTAGCATTTTTCACCTTGCTCGAACGAAAAGCCCTCGGTTACTTCCAAATCCGAAAAGGTCCAAATAAAGTCGGGATTATTGGGATTCCACAACCATTAGCAGACGCCCTAAAACTCTTTGTTAAAGAATGAGTTATACCAACATCATCAAACTATCTACCATTCATTTTAACCCCAACAGTTATGCTTATCATAGCACTAAGACTATGACAATTATTCCCATCTTTCATACTCTCAACTCAAATAACCTTAGGGATGCTTTTGTTTTTGTGCATCTCTTCCATGGCCGTTTACACAACCCTAATAGCAGGCTGAGCCTCAAACTCAAAATACGCCTTACTAGGCGCTATCCGGGCCATAGCTCAAACAATCTCCTACGAAGTCACAATAACACTAATTATCATTTTTTACCTGTTTATAATGTCAGAAATAGACATAGTAACAATCCGCCTAACCAATTTTTCTACACCAACTATCACCCTGTCTATCCCCCTTGCCACCATGTGGGTAGTAGTAATCC
>AT028|This study
TAATGGGTGTAGCATTTTTCACCTTGCTCGAACGAAAAGCCCTCGGTTACTTCCAAATCCGAAAAGGTCCAAATAAAGTCGGGATTATTGGGATTCCACAACCATTAGCAGACGCCCTAAAACTCTTTGTTAAAGAATGAGTTATACCAACATCATCAAACTATCTACCATTCATTTTAACCCCAACAGTTATGCTTATCATAGCACTAAGACTATGACAATTATTCCCATCTTTCATACTCTCAACTCAAATAACCTTAGGGATGCTTTTGTTTTTGTGCATCTCTTCCATGGCCGTTTACACAACCCTAATAGCAGGCTGAGCCTCAAACTCAAAATACGCCTTACTAGGCGCTATCCGGGCCATAGCTCAAACAATCTCCTACGAAGTCACAATAACACTAATTATCATTTTTTACCTGTTTATAATGTCAGAAATAGACATAGTAACAATCCGCCTAACCAATTTTTCTACACCAACTATCACCCTGTCTATCCCCCTTGCCACCATGTGGGTAGTAGTAATCC
>AT036|This study
TAATGGGTGTAGCATTTTTCACCTTGCTCGAACGAAAAGCCCTCGGTTACTTCCAAATCCGAAAAGGTCCAAATAAAGTCGGGATTATTGGGATTCCACAACCATTAGCAGACGCCCTAAAACTCTTTGTTAAAGAATGAGTTATACCAACATCATCAAACTATCTACCATTCATTTTAACCCCAACAATTATGCTTATCATAGCACTAAGACTATGACAATTATTCCCATCTTTCATACTCTCAACTCAAATAACCTTAGGGATGCTTTTGTTTTTGTGCATCTCTTCCATGGCCGTTTACACAACCCTAATAGCAGGCTGAGCCTCAAACTCAAAATACGCCTTACTAGGCGCTATCCGGGCCATAGCTCAAACAATCTCCTACGAAGTCACAATAACACTAATTATCATTTTTTACCTGTTTATAATGTCAGAAATAGACATAGTAACAATCCGCCTAACCAATTTTTCTACACCAACTATCACCCTGTCTATCCCCCTTGCCACCATGTGGGTAGTAGTAATCC
>AT039|This study
TAATGGGTGTAGCATTTTTCACCTTGCTCGAACGAAAAGCCCTCGGTTACTTCCAAATCCGAAAAGGTCCAAATAAAGTCGGGATTATTGGGATTCCACAACCATTAGCAGACGCCCTAAAACTCTTTGTTAAAGAATGAGTTATACCAACATCATCAAACTATCTACCATTCATTTTAACCCCAACAGTTATGCTTATCATAGCACTAAGACTATGACAATTATTCCCATCTTTCATACTCTCAACTCAAATAACCTTAGGGATGCTTTTGTTTTTGTGCATCTCTTCCATGGCCGTTTACACAACCCTAATAGCAGGCTGAGCCTCAAACTCAAAATACGCCTTACTAGGCGCTATCCGGGCCATAGCTCAAACAATCTCCTACGAAGTCACAATAACACTAATTATCATTTTTTACCTGTTTATAATGTCAGAAATAGACATAGTAACAATCCGCCTAACCAATTTTTCTACACCAACTATCACCCTGTCTATCCCCCTTGCCACCATGTGGGTAGTAGTAATCC
>AT042|This study
TAATGGGTGTAGCATTTTTCACCTTGCTCGAACGAAAAGCCCTCGGTTACTTCCAAATCCGAAAAGGTCCAAATAAAGTCGGGATTATTGGGATTCCACAACCATTAGCAGACGCCCTAAAACTCTTTGTTAAAGAATGAGTTATACCAACATCATCAAACTATCTACCATTCATTTTAACCCCAACAGTTATGCTTATCATAGCACTAAGACTATGACAATTATTCCCATCTTTCATACTCTCAACTCAAATAACCTTAGGGATGCTTTTGTTTTTGTGCATCTCTTCCATGGCCGTTTACACAACCCTAATAGCAGGCTGAGCCTCAAACTCAAAATATGCCTTACTAGGCGCTATCCGGGCCATAGCTCAAACAATCTCCTACGAAGTCACAATAACACTAATTATCATTTTTTACCTGTTTATAATGTCAGAAATAGACATAGTAACAATCCGCCTAACCAATTTTTCTACACCAACTATCACCCTGTCTATCCCCCTTGCCACCATGTGGGTAGTAGTAATCC
>AT044|This study
TAATGGGTGTAGCATTTTTCACCTTGCTCGAACGAAAAGCCCTCGGTTACTTCCAAATCCGAAAAGGTCCAAACAAAGTCGGGATTATTGGGATTCCACAACCATTAGCAGACGCCCTAAAACTCTTTGTTAAAGAATGAGTTATACCAACATCATCAAACTATCTACCATTCATTTTAACCCCAACAGTTATGCTCATCATAGCACTAAGACTATGACAATTATTCCCATCTTTCATACTCTCAACTCAAATAACCTTAGGGATGCTTTTGTTTTTGTGCATCTCTTCCATGGCCGTTTACACAACCCTAATAGCAGGCTGAGCCTCAAACTCAAAATACGCCTTACTAGGCGCTATCCGGGCCATAGCTCAAACAATCTCCTACGAAGTCACAATAACACTAATTATCATTTTTTACCTGTTTATAATGTCAGAAATAGACATAGTAACAATCCGCCTAACCAATTTTTCTACACCAACTATCACCCTGTCTATCCCCCTTGCCACCATGTGGGTAGTAGTAATCC
>AT046|This study
TAATGGGTGTAGCATTTTTCACCCTGCTAGAACGAAAAGCCCTCGGTTACTTCCAAATCCGAAAAGGTCCAAATAAAGTCGGGATTATTGGGATTCCACAACCATTAGCAGACGCCCTAAAACTCTTCGTTAAAGAATGAGTTATACCAACATCATCAAACTATCTACCATTCATTTTAACCCCAACAGTTATGCTTATCATAGCACTAAGACTATGACAATTATTCCCATCTTTCATACTCTCAACTCAAATAACCTTAGGAATGCTTTTGTTTTTGTGCATCTCTTCCATGGCCGTTTACACAACCCTAATAGCAGGCTGAGCCTCAAACTCAAAATACGCCTTACTAGGTGCTATCCGAGCCATAGCTCAAACAATCTCCTACGAAGTCACAATAACACTAATTATCATTTTTTACCTATTTATAATGTCACAAATAGACATAGTAATAATCCGCCTAACCAATTTTTCTATACCAACTATCACCCTGTCTATCCCCCTTGCCACCATGTGGGTAGTAGTAATCC
>AT048|This study
TAATGGGTGTAGCATTTTTCACCTTGCTCGAACGAAAAGCCCTCGGTTACTTCCAAATCCGAAAAGGTCCAAATAAAGTCGGGATTATTGGGATTCCACAACCATTAGCAGACGCCCTAAAACTCTTTGTTAAAGAATGAGTTATACCAACATCATCAAACTATCTACCATTCATTTTAACCCCAACAGTTATGCTTATCATAGCACTAAGACTATGACAATTATTCCCATCTTTCATACTCTCAACTCAAATAACCTTAGGGATGCTTTTGTTTTTGTGCATTTCTTCCATGGCCGTTTACACAACCCTAATAGCAGGCTGAGCCTCAAACTCAAAATACGCCTTACTAGGCGCTATCCGGGCCATAGCTCAAACAATCTCCTACGAAGTCACAATAACACTAATTATCATTTTTTACCTGTTTATAATGTCAGAAATAGACATAGTAACAATCCGCCTAACCAATTTTTCTACACCAACTATCACCCTGTCTATCCCCCTTGCCACCATGTGGGTAGTAGTAATCC
>AT049|This study
TAATGGGTGTAGCATTTTTCACCTTGCTCGAACGAAAAGCCCTCGGTTACTTCCAAATCCGAAAAGGTCCAAATAAAGTCGGGATTATTGGGATTCCACAACCATTAGCAGACGCCCTAAAACTCTTTGTTAAAGAATGAGTTATACCAACATCATCAAACTATCTACCATTCATTTTAACCCCAACAGTTATGCTTATCATAGCACTAAGACTATGACAATTATTCCCATCTTTCATACTCTCAACTCAAATAACCTTAGGGATGCTTTTGTTTTTGTGCATCTCTTCCATGGCCGTTTACACAACCCTAATAGCAGGCTGAGCCTCAAACTCAAAATACGCCTTACTAGGCGCTATCCGGGCCATAGCTCAAACAATCTCCTACGAAGTCACAATAACACTAATTATCATTTTTTACCTGTTTATAATGTCAGAAATAGACATAGTAACAATCCGCCTAACCAATTTTTCTACACCAACTATCACCCTGTCTATCCCCCTTGCCACCATGTGGGTAGTAGTAATCC
>AT052|This study
TAATGGGTGTAGCATTTTTCACCTTGCTCGAACGAAAAGCCCTCGGTTACTTCCAAATCCGAAAAGGTCCAAATAAAGTCGGGATTATTGGGATTCCACAACCATTAGCAGACGCCCTAAAACTCTTTGTTAAAGAATGAGTTATACCAACATCATCAAACTATCTACCATTCATTTTAACCCCAACAATTATGCTTATCATAGCACTAAGACTATGACAATTATTCCCATCTTTCATACTCTCAACTCAAATAACCTTAGGGATGCTTTTGTTTTTGTGCATCTCTTCCATGGCCGTTTACACAACCCTAATAGCAGGCTGAGCCTCAAACTCAAAATACGCCTTACTAGGCGCTATCCGGGCCATAGCTCAAACAATCTCCTACGAAGTCACAATAACACTAATTATCATTTTTTACCTGTTTATAATGTCAGAAATAGACATAGTAACAATCCGCCTAACCAATTTTTCTACACCAACTATCACCCTGTCTATCCCCCTTGCCACCATGTGGGTAGTAGTAATCC
>AT053|This study
TAATGGGTGTAGCATTTTTCACCTTGCTCGAACGAAAAACCCTCGGTTACTTCCAAATCCGAAAAGGTCCAAATAAAGTCGGGATTATTGGGATTCCACAACCATTAGCAGACGCCCTAAAACTCTTTGTTAAAGAATGAGTTATACCAACATCATCAAACTATCTACCATTCATTTTAACCCCAACAGTTATGCTTATCATAGCACTAAGACTATGACAATTATTCCCATCTTTCATACTCTCAACTCAAATAACCTTAGGGATGCTTTTGTTTTTGTGCATCTCTTCCATAGCCGTTTACACAACCCTAATAGCAGGCTGAGCCTCAAACTCAAAATACGCCTTACTAGGCGCTATCCGGGCCATAGCTCAAACAATCTCCTACGAAGTCACAATAACACTAATTATCATTTTTTACCTGTTTATAATGTCAGAAATAGACATAGTAACAATCCGCCTAACCAATTTTTCTACACCAACTATCACCCTGTCTATCCCCCTTGCCACCATGTGGGTAGTAGTAATCC
>AT054|This study
TAATGGGTGTAGCATTTTTCACCTTGCTCGAACGAAAAGCCCTCGGTTACTTCCAAATCCGAAAAGGTCCAAATAAAGTCGGGATTATTGGGATTCCACAACCATTAGCAGACGCCCTAAAACTCTTTGTTAAAGAATGAGTTATACCAACATCATCAAACTATCTACCATTCATTTTAACCCCAACAGTTATGCTTATCATAGCACTAAGACTATGACAATTATTCCCATCTTTCATACTCTCAACTCAAATAACCTTAGGGATGCTTTTGTTTTTGTGCATCTCTTCCATGGCCGTTTACACAACCCTAATAGCAGGCTGAGCCTCAAACTCAAAATACGCCTTACTAGGCGCTATCCGGGCCATAGCTCAAACAATCTCCTACGAAGTCACAATAACACTAATTATCATTTTTTACCTGTTTATAATGTCAGAAATAGACATAGTAACAATCCGCCTAACCAATTTTTCTACACCAACTATCACCCTGTCTATCCCCCTTGCCACCATGTGGGTAGTAGTAATCC
>AT078|This study
TAATGGGTGTAGCATTCTTCACCTTGCTAGAACGAAAAGCCCTCGGTTACTTCCAAATCCGAAAAGGTCCAAATAAAGTCGGGATTATTGGGATTCCACAACCATTAGCAGACGCCCTAAAACTCTTCGTTAAAGAATGAGTTATACCAACATCATCAAACTATCTACCATTCATTTTAACCCCAACAGTTATGCTTATCATAGCACTAAGACTATGACAATTATTCCCATCTTTCATACTCTCAACTCAAATAACCTTAGGAATGCTTTTGTTTTTGTGCATCTCTTCCATGGCCGTTTACACAACCCTAATAGCAGGCTGAGCCTCAAACTCAAAATATGCCTTACTAGGTGCTATCCGAGCCATAGCTCAAACAATCTCCTACGAAGTCACAATAACACTAATTATCATTTTTTACCTATTTATAATGTCACAAATAGACATAGTAACAATCCGCCTAACCAATTTTTCTACACCAACTATCACCCTGTCTATCCCCCTTGCCACCATGTGGGTAGTAGTAATCC
>AT093|This study
TAATGGGTGTAGCATTTTTCACCTTGCTCGAACGAAAAGCCCTCGGTTACTTCCAAATCCGAAAAGGTCCAAATAAAGTCGGGATTATTGGGATTCCACAACCATTAGCAGACGCCCTAAAACTCTTTGTTAAAGAATGAGTTATACCAACATCATCAAACTATCTACCATTCATTTTAACCCCAACAGTTATGCTTATCATAGCACTAAGACTATGACAATTATTCCCATCTTTCATACTCTCAACTCAAATAACCTTAGGGATGCTTTTGTTTTTGTGCATCTCTTCCATGGCCGTTTACACAACCCTAATAGCAGGCTGAGCCTCAAACTCAAAATACGCCTTACTAGGCGCTATCCGGGCCATAGCTCAAACAATCTCCTACGAAGTCACAATAACACTAATTATCATTTTTTACCTGTTTATAATGTCAGAAATAGACATAGTAACAATCCGCCTAACCAATTTTTCTACACCAACTATCACCCTGTCTATCCCCCTTGCCACTATGTGGGTAGTAGTAATCC
>AT098|This study
TAATGGGTGTAGCATTTTTCACCTTGCTCGAACGAAAAGCCCTCGGTTACTTCCAAATCCGAAAAGGTCCAAATAAAGTCGGGATTATTGGGATTCCACAACCATTAGCAGACGCCCTAAAACTCTTTGTTAAAGAATGAGTTATACCAACATCATCAAACTATCTACCATTCATTTTAACCCCAACAATTATGCTTATCATAGCACTAAGACTATGACAATTATTCCCATCTTTCATACTCTCAACTCAAATAACCTTAGGGATGCTTTTGTTTTTGTGCATCTCTTCCATGGCCGTTTACACAACCCTAATAGCAGGCTGAGCCTCAAACTCAAAATACGCCTTACTAGGCGCTATCCGGGCCATAGCTCAAACAATCTCCTACGAAGTCACAATAACACTAATTATCATTTTTTACCTGTTTATAATGTCAGAAATAGACATAGTAACAATCCGCCTAACCAATTTTTCTACACCAACTATCACCCTGTCTATCCCCCTTGCCACCATGTGGGTAGTAGTAATCC
>AT205|This study
TAATAGGTGTAGCATTTTTCACCTTACTCGAACGAAAAGCCCTCGGTTACTTCCAAATCCGAAAAGGTCCAAATAAAGTCGGGATTATTGGGATTCCACAACCATTAGCAGACGCCCTAAAACTCTTTGTTAAAGAATGAGTTATACCAACATCATCAAACTATCTACCATTCATTTTAACCCCAACAGTTATGCTTATCATAGCACTAAGACTATGACAATTATTCCCATCTTTCATACTCTCAACTCAAATAACCTTAGGGATGCTTTTGTTTTTGTGCATCTCTTCCATGGCCGTTTACACAACCCTAATAGCAGGCTGAGCCTCAAACTCAAAATACGCCTTACTAGGCGCTATCCGGGCCATAGCTCAAACAATCTCCTACGAAGTCACAATAACACTAATTATCATTTTTTACCTGTTTATAATGTCAGAAATAGACATAGTAACAATCCGCCTAATCAATTTTTCTACACCAACTATCACCCTGTCTATCCCCCTTGCCACCATGTGGGTAGTAGTAATCC
>AT206|This study
TAATGGGTGTAGCATTTTTCACCTTGCTCGAACGAAAAGCCCTCGGTTACTTCCAAACCCGAAAAGGTCCAAATAAAGTCGGGATTATTGGGATTCCACAACCATTAGCAGACGCCCTAAAACTCTTTGTTAAAGAATGAGTTATACCAACATCATCAAACTATCTACCATTCATTTTAACCCCAACAGTTATGCTTATCATAGCACTAAGACTATGACAATTATTCCCATCTTTCATACTCTCAACTCAAATAACCTTAGGGATGCTTTTGTTTTTATGCATCTCTTCCATGGCCGTTTACACAACCCTAATAGCAGGCTGAGCCTCAAACTCAAAATACGCCTTACTAGGCGCTATCCGGGCCATAGCTCAAACAATCTCCTACGAAGTCACAATAACACTAATTATCATTTTTTACCTGTTTATAATGTCAGAAATAGACATAGTAACAATCCGCCTAACTAATTTTTCTACACCAACTATCACCCTGTCTATCCCCCTTGCCACCATGTGGGTAGTAGTAATCC
>AT207|This study
TAATGGGTGTAGCATTTTTCACCTTGCTCGAACGAAAAGCCCTCGGTTACTTCCAAATCCGAAAAGGTCCAAATAAAGTCGGGATTATTGGGATTCCACAACCATTAGCAGACGCCCTAAAACTCTTTGTTAAAGAATGAGTTATACCAACATCATCAAACTATCTACCATTCATTTTAACCCCAACAGTTATGCTTATCATAGCACTAAGACTATGACAATTATTCCCATCTTTCATACTCTCAACTCAAATAACCTTAGGGATGCTTTTGTTTTTGTGCATCTCTTCCATGGCCGTTTACACAACCCTAATAGCAGGCTGAGCCTCAAACTCAAAATACGCCTTACTAGGCGCTATCCGGGCCATAGCTCAAACAATCTCCTACGAAGTCACAATAACACTAATTATCATTTTTTACCTGTTTATAATGTCAGAAATAGACATAGTAACAATCCGCCTAACCAATTTTTCTACACCAACTATCACCCTGTCTATCCCCCTTGCCACCATGTGGGTAGTAGTAATCC
>AT216|This study
TAATGGGTGTAGCATTTTTCACCTTGCTCGAACGAAAAGCCCTCGGTTACTTCCAAATCCGAAAAGGTCCAAATAAAGTCGGGATTATTGGGATTCCACAACCATTAGCAGACGCCCTAAAACTCTTTGTTAAAGAATGAGTTATACCAACATCATCAAACTATCTACCATTCATTTTAACCCCAACAGTTATGCTTATCATAGCACTAAGACTATGACAATTATTCCCATCTTTCATACTCTCAACTCAAATAACCTTAGGGATGCTTTTGTTTTTGTGCATCTCTTCCATGGCCGTTTACACAACCCTAATAGCAGGCTGAGCCTCAAACTCAAAATATGCCTTACTAGGCGCTATCCGGGCCATAGCTCAAACAATCTCCTACGAAGTCACAATAACACTAATTATCATTTTTTACCTGTTTATAATGTCAGAAATAGACATAGTAACAATCCGCCTAACCAATTTTTCTACACCAACTATCACCCTGTCTATCCCCCTTGCCACCATGTGGGTAGTAGTAATCC
>AT217|This study
TAATGGGTGTAGCATTTTTCACCTTGCTCGAACGAAAAGCCCTCGGTTACTTCCAAATCCGAAAAGGTCCAAATAAAGTCGGGATTATTGGGATTCCACAACCATTAGCAGACGCCCTAAAACTCTTTGTTAAAGAATGAGTTATACCAACATCATCAAACTATCTACCATTCATTTTAACCCCAACAGTTATGCTTATCATAGCACTAAGACTATGACAATTATTCCCATCTTTCATACTCTCAACTCAAATAACCTTAGGGATGCTTTTGTTTTTGTGCATCTCTTCCATGGCCGTTTACACAACCCTAATAGCAGGCTGAGCCTCAAACTCAAAATACGCCTTACTAGGCGCTATCCGGGCCATAGCTCAAACAATCTCCTACGAAGTCACAATAACACTAATTATCATTTTTTATCTGTTTATAATGTCAGAAATAGACATAGTAACAATCCGCCTAACCAATTTTTCTATACCAACTATCACCCTGTCTATCCCCCTTGCCACCATGTGGGTAGTAGTAATCC
>AT218|This study
TAATGGGTGTAGCATTTTTCACCTTGCTCGAACGAAAAGCCCTCGGTTACTTCCAAATCCGAAAAGGTCCAAATAAAGTCGGGATTATTGGGATTCCACAACCATTAGCAGACGCCCTAAAACTCTTTGTTAAAGAATGAGTTATACCAACATCATCAAACTATCTACCATTCATTTTAACCCCAACAGTTATGCTTATCATAGCACTAAGACTATGACAATTATTCCCATCTTTCATACTCTCAACTCAAATAACCTTAGGGATGCTTTTGTTTTTGTGCATCTCTTCCATGGCCGTTTACACAACCCTAATAGCAGGCTGAGCCTCAAACTCAAAATACGCCTTACTAGGCGCTATCCGGGCCATAGCTCAAACAATCTCCTACGAAGTCACAATAACACTAATTATCATTTTTTACCTATTTATAATGTCAGAAATAGACATAGTAACAATCCGCCTAACCAATTTTTCTACACCAACTATCACCCTGTCTATCCCCCTTGCCACCATGTGGGTAGTAGTAATCC
>AT219|This study
TAATGGGTGTAGCATTTTTCACCTTGCTCGAACGAAAAGCCCTCGGTTACTTCCAAATCCGAAAAGGTCCAAATAAAGTCGGGATTATTGGGATTCCACAACCATTAGCAGACGCCCTAAAACTCTTTGTTAAAGAATGAGTTATACCAACATCATCAAACTATCTACCATTCATTTTAACCCCAACAGTTATGCTTATCATAGCACTAAGACTATGACAATTATTCCCATCTTTCATACTCTCAACTCAAATAACCTTAGGGATGCTTTTGTTTTTGTGCATCTCTTCCATGGCCGTTTACACAACCCTAATAGCAGGCTGAGCCTCAAACTCAAAATACGCCTTACTAGGCGCTATCCGGGCCATAGCTCAAACAATCTCCTACGAAGTCACAATAACACTAATTATCATTTTTTACCTGTTTATAATGTCAGAAATAGACATAGTAACAATCCGCCTAACCAATTTTTCTACACCAACTATCACCCTGTCTATCCCCCTTGCCACTATGTGGGTAGTAGTAATCC
>AT224|This study
TAATGGGTGTAGCATTTTTCACCTTGCTCGAACGAAAAGCCCTCGGTTACTTCCAAATCCGAAAAGGTCCAAATAAAGTCGGGATTATTGGGATTCCACAACCATTAGCAGACGCCCTAAAACTCTTTGTTAAAGAATGAGTTATACCAACATCATCAAACTATCTACCATTCATTTTAACCCCAACAGTTATGCTTATCATAGCACTAAGACTATGACAATTATTCCCATCTTTCATACTCTCAACTCAAATAACCTTAGGGATGCTTTTGTTTTTGTGCATCTCTTCCATGGCCGTTTATACAACCCTAATAGCAGGCTGAGCCTCAAACTCAAAATACGCCTTACTAGGCGCTATCCGGGCCATAGCTCAAACAATCTCCTACGAAGTCACAATAACACTAATTATCATTTTTTACCTGTTTATAATGTCAGAAATAGACATAGTAACAATCCGCCTAACCAATTTTTCTACACCAACTATCACCCTGTCTATCCCCCTTGCCACCATGTGGGTAGTAGTAATCC
>AY158745|Serb et al. 2003
TAATGGGTGTAGCATTTTTCACCTTGCTAGAACGAAAAGCCCTCGGTTACTTCCAAATCCGAAAAGGTCCAAATAAAGTCGGGATTATTGGGATTCCACAACCATTAGCAGACGCCCTAAAACTCTTCGTTAAAGAATGAGTTATACCAACATCATCAAACTATCTACCATTCATTTTAACCCCAACAGTTATGCTTATCATAGCACTAAGATTATGACAATTATTCCCATCTTTCATACTCTCAACTCAAATAACCTTAGGAATGCTTTTGTTTTTGTGCATCTCTTCCATGGCTGTTTACACAACCTTAATAGCAGGCTGAGCCTCAAACTCAAAATACGCCTTACTAGGTGCTATCCGAGCCATAGCTCAAACAATCTCCTACGAAGTCACAATAACACTAATTATCATTTTTTACCTATTTATAATGTCACAAATAGATATAGTAACAATCCGCCTAACCAATTTTTCTATACCAACTATCACCCTGTCTATCCCCCTTGCCACCATGTGGGTAGTAGTAATCC
>AY158752|Serb et al. 2003
TAATGGGTGTAGCATTTTTCACCTTGCTAGAACGAAAAGCCCTTGGTTACTTCCAAATCCGAAAAGGTCCAAATAAAGTCGGGATTATTGGGATTCCACAACCATTAGCAGACGCCCTAAAACTCTTCGTTAAAGAATGAGTTATACCAACATCATCAAACTATCTACCATTCATTTTAACCCCAACAGTTATACTTATCATAGCACTAAGACTATGACAATTATTCCCATCTTTCATACTCTCAACTCAAATAACCTTAGGAATGCTTTTGTTTTTGTGCATCTCTTCCATGGCCGTTTACACAACCTTAATAGCAGGCTGAGCCTCAAACTCAAAATACGCCTTACTAGGTGCTATCCGAGCCATAGCTCAAACAATCTCCTACGAAGTCACAATAACACTAATTATCATTTTTTACCTATTTATAATGTCGCAAATAGACATAGTAACAATCCGCCTAACCAATTTTTCTATACCAACTATCACCCTGTCTATCCCCCTTGCCACCATGTGGGTAGTAGTAATCC
>AY158753|Serb et al. 2003
TAATGGGTGTAGCATTTTTCACCTTGCTAGAACGAAAAGCCCTCGGTTACTTCCAAATCCGAAAAGGTCCAAATAAAGTCGGGATTATTGGGATTCCACAACCATTAGCAGACGCCCTAAAACTCTTCGTTAAAGAATGAGTTATACCAACATCATCAAACTATCTACCATTCATTTTAACCCCAACAGTTATGCTTATCATAGCACTAAGACTATGACAATTATTCCCATCTTTCATACTCTCAACTCAAATAACCTTAGGAATGCTTTTGTTTTTGTGCATCTCTTCCATGGCCGTGTACACAACCCTAATAGCAGGCTGAGCCTCAAACTCAAAATATGCCTTACTAGGTGCTATCCGAGCCATAGCTCAAACAATCTCCTACGAAGTCACAATAACACTAATTATCATTTTTTACCTATTTATAATGTCACAAATAGACATAGTAACAATCCGCCTAACCAATTTTTCTACACCAACTATCACCCTGTCTATCCCCCTTGCCACCATGTGGGTAGTAGTAATCC
>AY158754|Serb et al. 2003
TAATGGGTGTAGCATTTTTCACCTTGCTAGAACGAAAAGCCCTCGGTTACTTCCAAATCCGAAAAGGTCCAAATAAAGTCGGGATTATTGGGATTCCACAACCATTAGCAGACGCCCTAAAACTCTTCGTTAAAGAATGAGTTATACCAACATCATCAAACTATCTACCATTCATTTTAACCCCAACAGTTATGCTTATCTTAGCACTAAGACTATGACAATTATTCCCATCTTTCATACTCTCAACTCAAATAACCTTAGGAATGCTTTTGTTTTTGTGCATCTCTTCCATGGCCGTTTACACAACCTTAATAGCAGGCTGAGCCTCAAACTCAAAATACGCCTTACTAGGTGCTATCCGAGCCATAGCTCAAACAATCTCCTACGAAGTCACAATAACACTAATTATCATTTTTTACCTATTTATAATGTCACAAATAGACATAGTAACAATCCGCCTAACCAATTTTTCTATACCAACTATCACCCTGTCTATCCCCCTTGCCACCATGTGAGTAGTAGTAATCC
>AY158759|Serb et al. 2003
TAATGGGTGTAGCATTTTTCACCTTGCTAGAACGAAAAGCCCTCGGTTACTTCCAAATCCGAAAAGGTCCAAATAAAGTCGGGATTATTGGGATTCCACAACCATTAGCAGACGCCCTAAAACTCTTCGTTAAAGAATGAGTTATACCAACATCATCAAACTATCTACCATTCACTTTAACCCCAACAGTTATGCTTATCATAGCACTAAGACTATGACAATTATTCCCATCTTTCATACTCTCAACTCAAATAACCTTAGGAATGCTTTTGTTTTTGTGCATCTCTTCCATGGCCGTTTACACAACCTTAATAGCAGGCTGAGCCTCAAACTCAAAATACGCCTTACTAGGTGCTATCCGAGCCATAGCTCAAACAATCTCCTACGAAGTCACAATAACACTAATTATCATTTTTTACCTATTTATAATGTCACAAATAGACATAGTAACAATCCGCCTAACCAATTTTTCTATACCAACTATCACCCTGTCTATCCCCCTTGCCACCATGTTGGTAGTAGTAATCC
>AY158762|Serb et al. 2003
TAATGGGTGTAGCATTTTTCACCTTGCTAGAACGAAAAGCCCTCGGTTACTTCCAAATCCGAAAAGGTCCAAATAAAGTCGGGATTATTGGGATTCCACAACCATTAGCAGACGCCCTAAAACTCTTCGTTAAAGAATGAGTTATACCAACATCATCAAACTATCTACCATTCATTTTAACCCCAACAGTTATGCTTATCATAGCACTAAGACTATGACAATTATTCCCATCTTTCATACTCTCAACTCAAATAACCTTAGGAATGCTTTTGTTTTTGTGCATCTCTTCCATGGCCGTTTACACAACCTTAATAGCAGGCTGAGCCTCAAACTCAAAATACGCCTTACTAGGTGCTATCCGAGCCATAGCTCAAACAATCTCCTACGAAGTCACAATAACACTAATTATCATTTTTTACCTATTTATAATGTCACAAATAGACATAGTAACAATCCGCCTGACCAATTTTTCTATACCAACTATCACCCTGTCTATCCCCCTTGCCACCATGTGGGTAGTAGTAATCC
>AY158763|Serb et al. 2003
TAATGGGTGTAGCATTTTTCACCTTGCTAGAACGAAAAGCCCTCGGTTACTTCCAAATCCGAAAAGGTCCAAACAAAGTCGGGATTATTGGGATTCCACAACCATTAGCAGACGCCCTAAAACTCTTCGTTAAAGAATGAGTTATACCAACATCATCAAACTATCTACCATTCATTTTAACCCCAACAGTTATGCTTATCATAGCACTAAGACTATGACAATTATTCCCATCTTTCATACTCTCAACTCAAATAACCTTAGGGATGCTTTTGTTTTTGTGCATCTCTTCCATGGCCGTTTACACAACCCTAATAGCAGGCTGAGCCTCAAACTCAAAATACGCCTTACTAGGTGCTATCCGAGCCATAGCTCAAACAATCTCCTACGAAGTCACAATAACACTAATTATCATTTTTTACCTATTTATAATGTCACAAATAGACATAGTAACAATCCGCCTAACCAATTTTTCTATACCAACTATCACCCTGTCTATCCCCCTTGCCACCATGTGGGTAGTAGTAATCC
>AY158764|Serb et al. 2003
TAATGGGTGTAGCATTTTTCACCTTGCTCGAACGAAAAGCCCTCGGTTACTTCCAAATCCGAAAAGGTCCAAATAAAGTCGGGATTATTGGGATTCCACAACCATTAGCAGACGCCCTAAAACTCTTTGTTAAAGAATGAGTTATACCAACATCATCAAACTATCTACCATTCATTTTAACCCCAACAGTTATGCTTATCATAGCACTAAGACTATGACAATTATTCCCATCTTTCATACTCTCAACTCAAATAACCTTAGGGATGCTTTTGTTTTTGTGCATCTCTTCCATGGCCGTTTACACAACCCTAATAGCAGGCTGAGCCTCAAACTCAAAATACGCCTTACTAGGCGCTATCCGGGCCATAGCTCAAACAATCTCCTACGAAGTCACAATAACACTAATTATCATTTTTTACCTGTTTATGATGTCAGAAATAGACATAGTAACAATCCGCCTAACCAATTTTTCTACACCAACTATCACCCTGTCTATCCCCCTTGCCACCATGTGGGTAGTAGTAATCC
>AY158766|Serb et al. 2003
TAATGGGTGTAGCATTTTTCACCTTGCTAGAACGAAAAGCCCTCGGTTACTTCCAAATCCGAAAAGGTCCAAATAAAGTCGGGATTATTGGGATTCCACAACCATTAGCAGACGCCCTAAAACTCTTCGTTAAAGAATGAGTTATACCAACATCATCAAACTATCTACCATTCATTTTAACCCCAACAGTTATGCTTATCATAGCACTAAGACTATGACAACTATTCCCATCTTTCATACTCTCAACTCAAATAACCTTAGGAATGCTTTTGTTTTTGTGCATCTCTTCCATGGCCGTTTACACAACCTTAATAGCAGGCTGAGCCTCAAACTCAAAATACGCCTTACTAGGTGCTATCCGAGCCATAGCTCAAACAATCTCCTACGAAGTCACAATAACACTAATTATCATTTTTTACCTATTTATAATGTCACAAATAGACATAGTAACAATCCGCCTAACCAATTTTTCTATACCAACTATCACCCTGTCTATCCCCCTTGCCACCATGTGGGTAGTAGTAATCC
>AY158767|Serb et al. 2003
TAATGGGTGTAGCATTTTTCACCTTGCTAGAACGAAAAGCCCTCGGTTACTTCCAAATCCGAAAAGGTCCAAATAAAGTCGGGATTATTGGGATTCCACAACCATTAGCAGACGCCCTAAAACTCTTCGTTAAAGAATGAGTTATACCAACATCATCAAACTATCTACCATTCACTTTAACCCCAACAGTTATGCTTATCATAGCACTAAGACTATGACAATTATTCCCATCTTTCATACTCTCAACTCAAATAACCTTAGGAATGCTCTTGTTTTTGTGCATCTCTTCCATGGCCGTTTACACAACCTTAATAGCAGGCTGAGCCTCAAACTCAAAATACGCCTTACTAGGTGCTATCCGAGCCATAGCTCAAACAATCTCCTACGAAGTCACAATAACACTAATTATCATTTTTTACCTATTTATAATGTCACAAATAGACATAGTAACAATCCGCCTAACCAATTTTTCTATACCAACTATCACCCTGTCTATCCCCCTTGCCACCATGTGGGTAGTAGTAATCC
>AY158788|Serb et al. 2003
TAATGGGTGTAGCATTTTTCACCTTGCTCGAACGAAAAGCCCTCGGTTACTTCCAAATCCGAAAAGGTCCAAATAAAGTCGGGATTATTGGAATTCCACAACCATTAGCAGACGCCCTAAAACTCTTCGTTAAAGAATGAGTTATACCAACATCATCAAACTATCTACCATTCATTCTAACCCCAACAGTTATGCTTATCATAGCACTAAGACTATGACAATTATTCCCATCTTTCATACTCTCAACTCAAATAACCTTAGGGATGCTTTTGTTTTTGTGCATCTCTTCCATGGCCGTTTACACAACCCTAATAGCAGGCTGAGCCTCAAACTCAAAATACGCCTTACTAGGTGCTATCCGGGCCATAGCTCAAACAATCTCCTACGAAGTCACAATAACACTAATTATCATTTTTTACCTGTTTATAATGTCACAAATAGACATAGTAACAATCCGCCTAACCAATTTTTCTATACCAACTATCACCCTCTCTATCCCCCTTGCCACCATGTGGGTAGTAGTAATCC
>BAH001|This study
TAATGGGTGTAGCATTTTTCACCTTGCTAGAACGAAAAGCCCTCGGTTACTTCCAAATCCGAAAAGGTCCAAATAAAGTCGGGATTATTGGGATTCCACAACCATTAGCAGACGCCCTAAAACTCTTCGTTAAAGAATGAGTTATACCAACATCATCAAACTATCTACCATTCATTTTAACCCCAACAGTTATGCTTATCATAGCACTAAGATTATGACAATTATTCCCATCTTTCATACTCTCAACTCAAATAACCTTAGGAATGCTTTTGTTTTTGTGCATCTCTTCCATGGCCGTTTACACAACCTTAATAGCAGGCTGAGCCTCAAACTCAAAATACGCCTTACTAGGTGCTATCCGAGCCATAGCTCAAACAATCTCCTACGAAGTCACAATAACACTAATTATCATTTTTTACCTATTTATAATGTCACAAATAGATATAGTAACAATCCGCCTAACCAATTTTTCTATACCAACTATCACCCTGTCTATCCCCCTTGCCACCATGTGGGTAGTAGTAATTC
>BAH004|This study
TAATGGGTGTAGCATTTTTCACCTTGCTCGAACGAAAAGCCCTCGGTTACTTCCAAATCCGAAAAGGTCCAAATAAAGTCGGGATTATTGGGATTCCACAACCATTAGCAGACGCCCTAAAACTCTTCGTTAAAGAATGAGTTATACCAACATCATCAAACTATCTACCATTCATTCTAACCCCAACAGTTATGCTTATCATAGCACTAAGACTATGACAATTATTCCCATCTTTCATACTCTCAACTCAAATAACCTTAGGGATGCTTTTGTTTTTGTGCATCTCTTCCATGGCCGTTTACACAACCCTAATAGCAGGCTGAGCCTCAAACTCAAAATACGCCTTACTAGGTGCTATCCGGGCCATAGCTCAAACAATCTCCTACGAAGTCACAATAACACTAATTATCATTTTTTACCTGTTCATAATGTCACAAATAGACATAGTAACAATCCGCCTAACTAATTTTTCTATACCAACTATCACCCTGTCTATCCCCCTTGCCACCATGTGGATAGTAGTAATCC
>BAH006|This study
TAATGGGTGTAGCATTTTTCACCTTGCTCGAACGAAAAGCCCTCGGTTACTTCCAAATCCGAAAAGGTCCAAATAAAGTCGGGATTATTGGGATTCCACAACCATTAGCAGACGCCCTAAAACTCTTCGTTAAAGAATGAGTTATACCAACATCATCAAACTATCTACCATTCATTCTAACCCCAACAGTTATGCTTATCATAGCACTAAGACTATGACAATTATTCCCATCTTTCATACTCTCAACTCAAATAACCTTAGGGATGCTTTTGTTTTTGTGCATCTCTTCCATGGCCGTTTACACAACCCTAATAGCAGGCTGATCCTCAAACTCAAAATACGCCTTACTAGGTGCTATCCGGGCCATAGCTCAAACAATCTCCTACGAAGTCACAATAACACTAATTATCATTTTTTACCTGTTCATAATGTCACAAATAGACATAGTAACAATCCGCCTAACTAATTTTTCTATACCAACTATCACCCTGTCTATCCCCCTTGCCACCATGTGGATAGTAGTAATCC
>BAH012|This study
TAATGGGTGTAGCATTTTTCACCTTGCTCGAACGAAAAGCCCTCGGTTACTTCCAAATCCGAAAAGGTCCAAATAAAGTCGGGATTATTGGGATTCCACAACCATTAGCAGACGCCCTAAAACTCTTCGTTAAAGAATGAGTTATACCAACATCATCAAACTATCTACCATTCATTCTAACCCCAACAGTTATGCTTATCATAGCACTAAGACTATGACAATTATTCCCATCTTTCATACTCTCAACTCAAATAACCTTAGGGATGCTTTTGTTTTTGTCCATCTCTTCCATGGCCGTTTACACAACCCTAATAGCAGGCTGAGCCTCAAACTCAAAATACGCCTTACTAGGTGCTATCCGGGCCATAGCTCAAACAATCTCCTACGAAGTCACAATAACACTAATTATCATTTTTTACCTGTTCATAATGTCACAAATAGACATAGTAACAATCCGCCTAACTAATTTTTCTATACCAACTATCACCCTGTCTATCCCCCTTGCCACCATGTGGGTAGTAGTAATCC
>BAH012a|This study
TAATGGGTGTAGCATTTTTCACCTTGCTAGAACGAAAAGCCCTCGGTTACTTCCAAATCCGAAAAGGTCCAAATAAAGTCGGGATTATTGGGATTCCACAACCATTAGCAGACGCCCTAAAACTCTTCGTTAAAGAATGAGTTATACCAACATCATCAAACTATCTACCATTCATTTTAACCCCAACAGTTATGCTTATCATAGCACTAAGACTATGACAATTATTCCCATCTTTCATACTCTCAACTCAAATAACCTTAGGAATGCTTTTGTTTTTGTGCATCTCTTCCATGGCCGTTTACACAACCTTAATAGCAGGCTGAGCCTCAAACTCAAAATACGCCTTACTAGGTGCTATCCGAGCCATAGCTCAAACAATCTCCTACGAAGTCACAATAACACTAATTATCATTTTTTACCTATTTATAATGTCACAAATAGACATAGTAACAATCCGCCTAACCAATTTTTCTATACCAACTATCACCCTGTCTATCCCCCTTGCCACCATGTGGATAGTAGTAATCC
>BAH013|This study
TAATGGGTGTAGCATTTTTCACCTTGCTAGAACGAAAAGCCCTCGGTTACTTCCAAATCCGAAAAGGTCCAAATAAAGTCGGGATTATTGGGATTCCACAACCATTAGCAGACGCCCTAAAACTCTTCGTTAAAGAATGAGTTATACCAACATCATCAAACTATCTACCATTCATTTTAACCCCAACAGTTATGCTTATCATAGCACTAAGATTATGACAATTATTCCCATCTTTCATACTCTCAACTCAAATAACCTTAGGAATGCTTTTGTTTTTGTGCATCTCTTCCATGACCGTTTACACAACCTTAATAGCAGGCTGAGCCTCAAACTCAAAATACGCCTTACTAGGTGCTATCCGAGCCATAGCTCAAACAATCTCCTACGAAGTCACAATAACACTAATTATCATTTTTTACCTATTTATAATGTCACAAATAGATATAGTAACAATCCGCCTAACCAATTTTTCTATACCAACTATCACCCTGTCTATCCCCCTTGCCACCATGTGGGTAGTAGTAATCC
>BAH014|This study
TAATGGGTGTAGCATTTTTCACCTTGCTCGAACGAAAAGCCCTCGGTTACTTCCAAATCCGAAAAGGTCCAAATAAAGTCGGGATTATTGGGATTCCACAACCATTAGCAGACGCCCTAAAACTCTTCGTTAAAGAATGAGTTATACCAACATCATCAAACTATCTACCATTCATTCTAACCCCAACAGTTATGCTTATCATAGCACTAAGACTATGACAATTATTCCCATCTTTCATACTCTCAACTCAAATAACCTTAGGGATGCTTTTGTTTTTGTCCATCTCTTCCATGGCCGTTTACACAACCCTAATAGCAGGCTGAGCCTCAAACTCAAAATACGCCTTACTAGGTGCTATCCGGGCCATAGCTCAAACAATCTCCTACGAAGTCACAATAACACTAATTATCATTTTTTACCTGTTCATAATGTCACAAATAGACATAGTAACAATCCGCCTAACTAATTTTTCTATACCAACTATCACCCTGTCTATCCCCCTTGCCACCATGTGGGTAGTAGTAATCC
>BAH014a|This study
TAATGGGTGTAGCATTTTTCACCTTGCTCGAACGAAAAGCCCTCGGTTACTTCCAAATCCGAAAAGGTCCAAATAAAGTCGGGATTATTGGGATTCCACAACCATTAGCAGACGCCCTAAAACTCTTCGTTAAAGAATGAGTTATACCAACATCATCAAACTATCTACCATTCATTCTAACCCCAACAGTTATGCTTATCATAGCACTAAGACTATGACAATTATTCCCATCTTTCATACTCTCAACTCAAATAACCTTAGGGATGCTTTTGTTTTTGTGCATCTCTTCCATGGCCGTTTACACAACCCTAATAGCAGGCTGAGCCTCAAACTCAAAATACGCCTTACTAGGTGCTATCCGGGCCATAGCTCAAACAATCTCCTACGAAGTCACAATAACACTAATTATCATTTTTTACCTGTTCATAATGTCACAAATAGACATAGTAACAATCCGCCTAACTAATTTTTCTATACCAACTATCACCCTGTCTATCCCCCTTGCCACCATGTGGATAGTAGTAATCC
>BAH015|This study
TAATGGGTGTAGCATTTTTCACCTTGCTCGAACGAAAAGCCCTCGGTTACTTCCAAATCCGAAAAGGTCCAAATAAAGTCGGGATTATTGGGATTCCACAACCATTAGCAGACGCCCTAAAACTCTTCGTTAAAGAATGAGTTATACCAACGTCATCAAACTATCTACCATTCATTCTAACCCCAACAGTTATGCTTATCATAGCACTAAGACTATGACAATTATTCCCGTCTTTCATACTCTCAACTCAAATAACCTTAGGGATGCTTTTGTTTTTGTGCATCTCTTCCATGGCCGTTTACACAACCCTAATAGCAGGCTGAGCCTCAAACTCAAAATACGCCTTACTAGGTGCTATCCGGGCCATAGCTCAAACAATCTCCTACGAAGTCACAATAACACTAATTATCATTTTTTACCTGTTCATAATGTCACAAATAGACATAGTAACAATCCGCCTAACTAATTTTTCTATACCAACTATCACCCTGTCTATCCCCCTTGCCACCATGTGGATAGCAGTAATCC
>BAH015a|This study
TAATGGGTGTAGCATTTTTCACCTTGCTCGAACGAAAAGCCCTCGGTTACTTCCAAATCCGAAAAGGTCCAAATAAAGTCGGGATTATTGGGATTCCACAACCATTAGCAGACGCCCTAAAACTCTTCGTTAAAGAATGAGTTATACCAACATCATCAAACTATCTACCATTCATTCTAACCCCAACAGTTATGCTTATCATAGCACTAAGACTATGACAATTATTCCCATCTTTCATACTCTCAACTCAAATAACCTTAGGGATGCTTTTGTTTTTGTGCATCTCTTCCATGGCCGTTTACACAACCCTAATAGCAGGCTGATCCTCAAACTCAAAATACGCCTTACTAGGTGCTATCCGGGCCATAGCTCAAACAATCTCCTACGAAGTCACAATAACACTAATTATCATTTTTTACCTGTTCATAATGTCACAAATAGACATAGTAACAATCCGCCTAACTAATTTTTCTATACCAACTATCACCCTGTCTATCCCCCTTGCCACCATGTGGATAGTAGTAATCC
>BAH016|This study
TAATGGGTGTAGCATTTTTCACCTTGCTCGAACGAAAAGCCCTCGGTTACTTCCAAATCCGAAAAGGTCCAAATAAAGTCGGGATTATTGGGATTCCACAACCATTAGCAGACGCCCTAAAACTCTTCGTTAAAGAATGAGTTATACCAACATCATCAAACTATCTACCATTCATTCTAACCCCAACAGTTATGCTTATCATAGCACTAAGACTATGACAATTATTCCCATCTTTCATACTCTCAACTCAAATAACCTTAGGGATGCTTTTGTTTTTGTGCATCTCTTCCATGGCCGTTTACACAACCCTAATAGCAGGCTGAGCCTCAAACTCAAAATACGCCTTACTAGGTGCTATCCGGGCCATAGCTCAAACAATCTCCTACGAAGTCACAATAACACTAATTATCATTTTTTACCTGTTCATAATGTCACAAATAGACATAGTAACAATCCGCCTAACTAATTTTTCTATGCCAACTATCACCCTGTCTATCCCCCTTGCCACCATGTGGGTAGTAGTAATCC
>BAH042|This study
TAACGGGTGTAGCATTTTTCACCTTGCTAGAACGAAAAGCCCTCGGTTACTTCCAAATCCGAAAAGGTCCAAATAAAGTCGGGATTATTGGGATTCCACAACCATTAGCAGACGCCCTAAAACTCTTCGTTAAAGAATGAGTTATACCAACATCATCAAACTATCTACCATTCATTTTAACCCCAACAGTTATGCTTATCATAGCACTAAGATTATGACAATTATTCCCATCTTTCATACTCTCAACTCAAATAACCTTAGGAATGCTTTTGTTTTTGTGCATCTCTTCCATGGCCGTTTACACAACCTTAATAGCAGGCTGAGCCTCAAACTCAAAATACGCCTTACTAGGTGCTATCCGAGCCATAGCTCAAACAATCTCCTACGAAGTCACAATAACACTAATTATCATTTTTTACCTATTTATAATGTCACAAATAGATATAGTAACAATCCGCCTAACCAATTTTTCTATACCAACTATCACCCTGTCTATCCCCCTTGCCACCATGTGGGTAGTAGTAATCC
>BAH043|This study
TAATGGGTGTAGCATTTTTCACCTTGCTCGAACGAAAAGCCCTCGGTTACTTCCAAATCCGAAAAGGTCCAAATAAAGTCGGGATTATTGGGATTCCACAACCATTAGCAGACGCCCTAAAACTCTTCGTTAAAGAATGAGTTATACCAACATCATCAAACTATCTACCATTCATTCTAACCCCAACAGTTATGCTTATCATAGCACTAAGACTATGACAATTATTCCCATCTTTCATACTCTCAACTCAAATAACCTTAGGGATGCTTTTGTTTTTGTGCATCTCTTCCATGGCCGTTTACACAACCCTAATAGCAGGCTGAGCCTCAAACTCAAAATACGCCTTACTAGGTGCTATCCGGGCCATAGCTCAAACAATCTCCTACGAAGTCACAATAACACTAATTATCATTTTTTACCTGTTCATAATGTCACAAATAGACATAGTAACAATCCGCCTAACTAATTTTTCTATACCAACTATCACCCTGTCTATCCCCCTTGCCACCATGTGGATAGTAGTAATCC
>BAH044|This study
TAATGGGTGTAGCATTTTTCACCTTGCTCGAACGAAAAGCCCTCGGTTACTTCCAAATCCGAAAAGGTCCAAATAAAGTCGGGATTATTGGGATTCCACAACCATTAGCAGACGCCCTAAAACTCTTCGTTAAAGAATGAGTTATACCAACATCATCAAACTATCTACCATTCATTCTAACCCCAACAGTTATGCTTATCATAGCACTAAGACTATGACAATTATTCCCATCTTTCATACTCTCAACTCAAATAACCTTAGGGATGCTTTTGTTTTTGTGCATCTCTTCCATGGCCGTTTACACAACCCTAATAGCAGGCTGAGCCTCAAACTCAAAATACGCCTTACTAGGTGCTATCCGGGCCATAGCTCAAACAATCTCCTACGAAGTCACAATAACACTAATTATCATTTTTTACCTGTTCATAATGTCACAAATAGACATAGTAACAATCCGCCTAACTAATTTTTCTATACCAACTATCACCCTGTCTATCCCCCTTGCCACCATGTGGATAGTAGTAATCC
>BAH045|This study
TAATGGGTGTAGCATTTTTCACCTTGCTCGAACGAAAAGCCCTCGGTTACTTCCAAATCCGAAAAGGTCCAAATAAAGTCGGGATTATTGGGATTCCACAACCATTAGCAGACGCCCTAAAACTCTTCGTTAAAGAATGAGTTATACCAACATCATCAAACTATCTACCATTCATTCTAACCCCAACAGTTATGCTTATCATAGCACTAAGACTATGACAATTATTCCCATCTTTCATACTCTCAACTCAAATAACCTTAGGGATGCTTTTGTTTTTGTGCATCTCTTCCATGGCCGTTTACACAACCCTAATAGCAGGCTGAGCCTCAAACTCAAAATACGCCTTACTAGGTGCTATCCGGGCCATAGCTCAAACAATTTCCTACGAAGTCACAATAACACTAATTATCATTTTTTACCTGTTCATAATGTCACAAATAGACATAGTAACAATCCGCCTAACTAATTTTTCTATACCAACTATCATCCTGTCTATCCCCCTTGCCACCATGTGGATAGTAGTAATCC
>BAH046|This study
TAATGGGTGTAGCATTTTTCACCTTGCTCGAACGAAAAGCCCTCGGTTACTTCCAAATCCGAAAAGGTCCAAATAAAGTCGGGATTATTGGGATTCCACAACCATTAGCAGACGCCCTAAAACTCTTCGTTAAAGAATGAGTTATACCAACATCATCAAACTATCTACCATTCATTCTAACCCCAACAGTTATGCTTATCATAGCACTAAGACTATGACAATTATTCCCATCTTTCATACTCTCAACTCAAATAACCTTAGGGATGCTTTTGTTTTTGTGCATCTCTTCCATGGCCGTTTACACAACCCTAATAGCAGGCTGAGCCTCAAACTCAAAATACGCCTTACTAGGTGCTATCCGGGCCATAGCTCAAACAATCTCCTACGAAGTCACAATAACACTAATTATCATTTTTTACCTGTTCATAATGTCACAAATAGACATAGTAACAATCCGCCTAACTAATTTTTCTATACCAACTATCACCCTGTCTATCCCCCTTGCCACCATGTGGATAGTAGTAATCC
>BAH062|This study
TAATGGGTGTAGCATTTTTCACCTTGCTCGAACGAAAAGCCCTCGGTTACTTCCAAATCCGAAAAGGTCCAAATAAAGTCGGGATTATTGGGATTCCACAACCATTAGCAGACGCCCTAAAACTCTTCGTTAAAGAATGAGTTATACCAACATCATCAAACTATCTACCATTCATTCTAACCCCAACAGTTATGCTTATCATAGCACTAAGACTATGACAATTATTCCCATCTTTCATACTCTCAACTCAAATAACCTTAGGGATGCTTTTGTTTTTGTGCATCTCTTCCATGGCCGTTTACACAACCCTAATAGCAGGCTGAGCCTCAAACTCAAAATACGCCTTACTAGGTGCTATCCGGGCCATAGCTCAAACAATCTCCTACGAAGTCACAATAACACTAATTATCATTTTTTACCTGTTCATAATGTCACAAATAGACATAGTAACAATCCGCCTAACTAATTTTTCTATACCAACTATCACCCTGTCTATCCCCCTTGCCACCATGTGGATAGTAGTAATCC
>BAH074|This study
TAATGGGTGTAGCATTTTTCACCTTGCTCGAACGAAAAGCCCTCGGTTACTTCCAAATCCGAAAAGGTCCAAATAAAGTCGGGATTATTGGGATTCCACAACCATTAGCAGACGCCCTAAAACTCTTCGTTAAAGAATGAGTTATACCAACATCATCAAACTATCTACCATTCATTCTAACCCCAACAGTTATGCTTACCATAGCACTAAGACTATGACAATTATTCCCATCTTTCATACTCTCAACTCAAATAACCTTAGGGATGCTTTTGTTTTTGTGCATCTCTTCCATGGCCGTTTACACAACCCTAATAGCAGGCTGAGCCTCAAACTCAAAATACGCCTTACTAGGTGCTATCCGGGCCATAGCTCAAACAATCTCCTACGAAGTCACAATAACACTAATTATCATTTTTTACCTGTTCATAATGTCACAAATAGACATAGTAACAATTCGCCTAACTAATTTTTCTATACCAACTATCACCCTGTCTATCCCCCTTGCCACCATGTGGATAGTAGTAATCC
>BAH086|This study
TAATGGGTGTAGCATTTTTCACCTTGCTCGAACGAAAAGCCCTCGGTTACTTCCAAATCCGAAAAGGTCCAAATAAAGTCGGGATTATTGGGATTCCACAACCATTAGCAGACGCCCTAAAACTCTTCGTTAAAGAATGAGTTATACCAACATCATCAAACTATCTACCATTCATTCTAACCCCAACAGTTATGCTTATCATAGCACTAAGACTATGACAATTATTCCCATCTTTCATACTCTCAACTCAAATAACCTTAGGGATGCTTTTGTTTTTATGTATCTCTTCCATGGCCGTTTACACAACCCTAATAGCAGGCTGAGCCTCAAACTCAAAATACGCCTTACTAGGTGCTATCCGGGCCATAGCTCAAACAATCTCCTACGAAGTCACAATAACACTAATTATCATTTTTTACCTGTTCATAATGTCACAAATAGACATAGTAACAATCCGCCTAACTAATTTTTCTATACCAACTATTACCCTGTCTATCCCCCTTGCCACCATGTGGGTAGTAGTAATCC
>BAH087|This study
TAATGGGTGTAGCATTTTTCACCTTGCTCGAACGAAAAGCCCTCGGTTACTTCCAAATCCGAAAAGGTCCAAATAAAGTCGGGATTATTGGGATTCCACAACCATTAGCAGACGCCCTAAAACTCTTCGTTAAAGAATGAGTTATACCAACATCATCAAACTATCTACCATTCATTCTAACCCCAACAGTTATGCTTATCATAGCACTAAGACTATGACAATTATTCCCATCTTTCATACTCTCAACTCAAATAACCCTAGGGATGCTTTTGTTTTTGTGCATCTCTTCCATGGCCGTTTACACAACCCTAATAGCAGGCTGAGCCTCAAACTCAAAATACGCCTTACTAGGTGCTATCCGGGCCATAGCTCAAACAATCTCCTACGAAGTCACAATAACACTAATTATCATTTTTTACCTGTTCATAATGTCACAAATAGACATAGTAACAATCCGCCTAACTAATTTTTCTATACCAACTATCACCCTGTCTATCCCCCTTGCCACCATGTGGATAGTAGTAATCC
>BAH088|This study
TAATGGGTGTAGCATTTTTCACCTTGCTCGAACGAAAAGCCCTCGGTTACTTCCAAATCCGAAAAGGTCCAAATAAAGTCGGGATTATTGGGATTCCACAACCATTAGCAGACGCCCTAAAACTCTTCGTTAAAGAATGAGTTATACCAACATCATCAAACTATCTACCATTCATTCTAACCCCAACAGTTATGCTTATCATAGCACTAAGACTATGACAATTATTCCCATCTTTCATACTCTCAACTCAAATAACCTTAGGGATGCTTTTGTTTTTGTGCATCTCTTCCATGGCCGTTTACACAACCCTAATAGCAGGCTGAGCCTCAAACTCAAAATACGCCTTACTAGGTGCTATCCGGGCCATAGCTCAAACAATCTCCTACGAAGTCACAATAACACTAATTATCATTTTTTACCTGTTCATAATGTCACAAATAGACATAGTAACAATCCGCCTAACTAATTTTTCTATACCAACTATCACCCTATCTATCCCCCTTGCCACCATGTGGATAGTAGTAATCC
>BAH089|This study
TAATGGGTGTAGCATTTTTCACCTTGCTCGAACGAAAAGCCCTCGGTTACTTCCAAATCCGAAAAGGTCCAAATAAAGTCGGGATTATTGGGATTCCACAACCATTAGCAGACGCCCTAAAACTCTTCGTTAAAGAATGAGTTATACCAACATCATCAAACTATCTACCATTCATTCTAACCCCAACAGTTATGCTTATCATAGCACTAAGACTATGACAATTATTCCCATCTTTCATACTCTCAACTCAAATAACCTTAGGGATGCTTTTGTTTTTGTGCATCTCTTCCATGACCGTTTACACAACCCTAATAGCAGGCTGAGCCTCAAACTCAAAATACGCCTTACTAGGTGCTATCCGGGCCATAGCTCAAACAATCTCCTACGAAGTCACAATAACACTAATTATCATTTTTTACCTGTTCATAATGTCACAAATAGACATAGTAACAATCCGCCTAACTAATTTTTCTATACCAACTATCACCCTGTCTATCCCCCTTGCCACCATGTGGATAGTAGTAATCC
>BAH090|This study
TAATGGGTGTAGCATTTTTCACCTTGCTCGAACGAAAAGCCCTCGGTTACTTCCAAATCCGAAAAGGTCCAAATAAAGTCGGGATTATTGGGATTCCACAACCATTAGCAGACGCCCTAAAACTCTTCGTTAAAGAATGAGTTATACCAACATCATCAAACTATCTACCATTCATTCTAACCCCAACAGTTATGCTTATCATAGCACTAAGACTATGACAATTATTCCCATCTTTCATACTCTCAACTCAAATAACCTTAGGGATGCTTTTGTTTTTGTGCATCTCTTCCATGGCCGTTTACACAACCCTAATAGCAGGCTGAGCCTCAAACTCAAAATACGCCTTACTAGGTGCTATCCGGGCCATAGCTCAAACAATCTCCTACGAAGTCACAATAACACTAATTATCATTTTTTACCTGTTCATAATGTCACAAATAGACATAGTAACAATCCGCCTAACTAATTTTTCTATACCAACTATCATCCTGTCTATCCCCCTTGCCACCATGTGGATAGTAGTAATCC
>BAH091|This study
TAATAGGTGTAGCATTTTTCACCTTGCTCGAACGAAAAGCCCTCGGTTACTTCCAAATCCGAAAAGGTCCAAATAAAGTCGGGATTATTGGGATTCCACAACCATTAGCAGACGCCCTAAAACTCTTCGTTAAAGAATGAGTTATACCAACATCATCAAACTATCTACCATTCATTCTAACCCCAACAGTTATGCTTATCATAGCACTAAGACTATGACAATTATTCCCATCTTTCATACTCTCAACTCAAATAACCTTAGGGATGCTTTTGTTTTTGTGCATCTCTTCCATGGCCGTTTACACAACCCTAATAGCAGGCTGAGCCTCAAACTCAAAATACGCCTTACTAGGTGCTATCCGGGCCATAGCTCAAACAATCTCCTACGAAGTCACAATAACACTAATTATCATTTTTTACCTGTTCATAATGTCACAAATAGACATAGTAACAATCCGCCTAACTAATTTTTCTATACCAACTATCACCCTGTCTATCCCCCTTGCCACCATGTGGATAGTAGTAATCC
>BAH092|This study
TAATGGGTGTAGCATTTTTCACCTTGCTCGAACGAAAAGCCCTCGGTTACTTCCAAATCCGAAAAGGTCCAAATAAAGTCGGGATTATTGGGATTCCACAACCATTAGCAGACGCCCTAAAACTCTTCGTTAAAGAATGAGTTATACCAACATCATCAAACTATCTACCATTCATTCTAACCCCAACAGTTATGCTTATCATAGCACTAAGACTATGACAATTATTCCCATCTTTCATACTCTCAACTCAAATAACCTTAGGGATGCTTTTGTTTTTGTGCATCTCTTCCATGGCCGTTTACACAACCCTAATAGCAGGCTGAGCCTCAAACTCAAAATACGCCTTACTAGGTGCTATCCGGGCCATAGCTCAAACAATCTCCTACGAAGTCACAATAACACTAATTATCATTTTTTACCTGTTCATAATGTCACAAATAGACATAGTAACAATCCGCCTAACTAATTTTTCTATACCAACTATCATCCTGTCTATCCCCCTTGCCACCATGTGGATAGTAGTAATCC
>BAH093|This study
TAATGGGTGTAGCATTTTTCACCTTGCTCGAACGAAAAGCCCTCGGTTACTTCCAAATCCGAAAAGGTCCAAATAAAGTCGGGATTATTGGGATTCCACAACCATTAGCAGACGCCCTAAAACTCTTCGTTAAAGAATGAGTTATACCAACATCATCAAACTATCTACCATTCATTCTAACCCCAACAGTTATGCTTATCATAGCACTAAGACTATGACAATTATTCCCATCTTTCATACTCTCAACTCAAATAACCTTAGGGATGCTTTTGTTTTTGTGCATCTCTTCCATGGCCGTTTACACAACCCTAATAGCAGGCTGAGCCTCAAACTCAAAATACGCCTTACTAGGTGCTATCCGGGCCATAGCTCAAACAATTTCCTACGAAGTCACAATAACACTAATTATCATTTTTTACCTGTTCATAATGTCACAAATAGACATAGTAACAATCCGCCTAACTAATTTTTCTATACCAACTATCATCCTGTCTATCCCCCTTGCCACCATGTGGATAGTAGTAATCT
>BAH095|This study
TAACGGGTGTAGCATTTTTCACCTTGCTAGAACGAAAAGCCCTCGGTTACTTCCAAATCCGAAAAGGTCCAAATAAAGTCGGGATTATTGGGATTCCACAACCATTAGCAGACGCCCTAAAACTCTTCGTTAAAGAATGAGTTATACCAACATCATCAAACTATCTACCATTCATTTTAACCCCAACAGTTATGCTTATCTTAGCACTAAGATTATGACAATTATTCCCATCTTTCATACTCTCAACTCAAATAACCTTAGGAATGCTTTTGTTTTTGTGCATCTCTTCCATGGCCGTTTACACAACCTTAATAGCAGGCTGAGCCTCAAACTCAAAATACGCCTTACTAGGTGCTATCCGAGCCATAGCTCAAACAATCTCCTACGAAGTCACAATAACACTAATTATCATTTTTTACCTATTTATAATGTCACAAATAGATATAGTAACAATCCGCCTAACCAATTTTTCTATACCAACTATCACCCTGTCTATCCCCCTTGCCACCATGTGGGTAGTAGTAATCC
>BAH118|This study
TAATGGGTGTAGCATTTTTCACCTTGCTAGAACGAAAAGCCCTCGGCTACTTCCAAATCCGAAAAGGTCCAAATAAAGTCGGGATTATTGGGATTCCACAACCATTAGCAGACGCCCTAAAACTCTTCGTTAAAGAATGAGTTATACCAACATCATCAAACTATCTACCATTCATTTTAACCCCAACAGTTATGCTTATCATAGCACTAAGATTATGACAATTATTCCCATCTTTCATACTCTCAACTCAAATAACCTTAGGAATGCTTTTGTTTTTGTGCATCTCTTCCATGGCCGTTTACACAACCTTAATAGCAGGCTGAGCCTCAAACTCAAAATACGCCTTACTAGGTGCTATCCGAGCCATAGCTCAAACAATCTCCTACGAAGTCACAATAACACTAATTATCATTTTTTACCTATTTATAATGTCACAAATAGATATAGTAACAATCCGCCTAACCAATTTTTCTATACCAACTATCACCCTGTCTATCCCCCTTGCCACCATGTGGGTAGTAGTAATCC
>BAH119|This study
TAATGGGTGTAGCATTTTTCACCTTGCTCGAACGAAAAGCCCTCGGTTACTTCCAAATCCGAAAAGGTCCAAATAAAGTCGGGATTATTGGGATTCCACAACCATTAGCAGACGCCCTAAAACTCTTCGTTAAAGAATGAGTTATACCAACATCATCAAACTATCTACCATTCATTCTAACCCCAACAGTTATGCTTACCATAGCACTAAGACTATGACAATTATTCCCATCTTTCATACTCTCAACTCAAATAACCTTAGGGATGCTTTTGTTTTTGTGCATCTCTTCCATGGCCGTTTACACAACCCTAATAGCAGGCTGAGCCTCAAACTCAAAATACGCCTTACTAGGTGCTATCCGGGCCATAGCTCAAACAATCTCCTACGAAGTCACAATAACACTAATTATCATTTTTTACCTGTTCATAATGTCACAAATAGACATAGTAACAATCCGCCTAACTAATTTTTCTATACCAACTATCACCCTGTCTATCCCCCTTGCCACCATGTGGGTAGTAGTAATCC
>BAH120|This study
TAATGGGTGTAGCATTTTTCACCTTGCTCGAACGAAAAGCCCTTGGTTACTTCCAAATCCGAAAAGGTCCAAATAAAGTCGGGATTATTGGGATTCCACAACCATTAGCAGACGCCCTAAAACTCTTCGTTAAAGAATGAGTTATACCAACATCATCAAACTATCTACCATTCATTCTAACCCCAACAGTTATGCTTATCATAGCACTAAGACTATGACAATTATTCCCATCTTTCATACTCTCAACTCAAATAACCTTAGGGATGCTTTTGTTTTTGTGCATCTCTTCCATGGCCGTTTACACAACCCTAATAGCAGGCTGAGCCTCAAACTCAAAATACGCCTTACTAGGTGCTATCCGGGCCATAGCTCAAACAATCTCCTACGAAGTCACAATAACACTAATTATCATTTTTTACCTGTTCATAATGTCACAAATAGACATAGTAACAATCCGCCTAACTAATTTTTCTATACCAACTATCACCCTGTCTATCCCCCTTGCCACCATGTGGGTAGTAGTAATCC
>BAH124|This study
TAATGGGTGTAGCATTTTTCACCTTGCTCGAACGAAAAGCCCTCGGTTACTTCCAAATCCGAAAAGGTCCAAATAAAGTCGGGATTATTGGGATTCCACAACCATTAGCAGACGCCCTAAAACTCTTCGTTAAAGAATGAGTTATACCAACATCATCAAACTATCTACCATTCATTCTAACCCCAACAGTTATGCTTATCATAGCACTAAGACTATGACAATTATTCCCATCTTTCATACTCTCAACTCAAATAACCTTAGGGATGCTTTTGTTTTTATGCATCTCTTCCATGGCCGTTTACACAACCCTAATAGCAGGCTGAGCCTCAAACTCAAAATACGCCTTACTAGGTGCTATCCGGGCCATAGCTCAAACAATCTCCTACGAAGTCACAATAACACTAATTATCATTTTTTACCTGTTCATAATGTCACAAATAGACATAGTAACAATCCGCCTAACTAATTTTTCTATACCAACTATCATCCTGTCTATCCCCCTTGCCACCATGTGGATAGTAGTAATCC
>BAH125|This study
TAATGGGTGTAGCATTTTTCACCTTGCTCGAACGAAAAGCCCTCGGTTACTTCCAAATCCGAAAAGGTCCAAATAAAGTCGGGATTATTGGGATTCCACAACCATTAGCAGACGCCCTAAAACTCTTCGTTAAAGAATGAGTTATACCAACATCATCAAACTATCTACCATTCATTCTAACCCCAACAGTTATGCTTATCATAGCACTAAGACTATGACAATTATTCCCATCTTTCATACTCTCAACTCAAATAACCTTAGGGATGCTTTTGTTTTTGTGCATCTCTTCCATGGCCGTTTACACAACCCTAATAGCAGGCTGAGCCTCAAACTCAAAATACGCCTTACTAGGTGCTATCCGGGCCATAGCTCAAACAATCTCCTACGAAGTCACAATAACACTAATTATCATTTTTTACCTGTTCATAATGTCACAAATAGACATAGTAACAATCCGCCTAACTAATTTTTCTATACCAACTATCACCCTATCTATCCCCCTTGCCACCATGTGGATAGTAGTAATCC
>BAH126|This study
TAATGGGTGTAGCATTTTTCACCTTGCTCGAACGAAAAGCCCTCGGTTACTTCCAAATCCGAAAAGGTCCAAATAAAGTCGGGATTATTGGGATTCCACAACCATTAGCAGACGCCCTAAAACTCTTCGTTAAAGAATGAGTTATACCAACATCATCAAACTATCTACCATTCATTCTAACCCCAACAGTTATGCTTATCATAGCACTAAGACTATGACAATTATTCCCATCTTTCATACTCTCAACTCAAATAACCTTAGGGATGCTTTTGTTTTTGTGCATCTCTTCCATGGCCGTTTACACAACCCTAATAGCAGGCTGAGCCTCAAACTCAAAATACGCCTTACTAGGTGCTATCCGGGCCATAGCTCAAACAATCTCCTACGAAGTCACAATAACACTAATTATCATTTTTTACCTGTTCATAATGTCACAAATAGACATAGTAACAATCCGCCTAACTAATTTTTCTATACCAACTATCACCCTGTCTATCCCCCTTGCCACCATGTGGATAGTAGTAATCC
>BAH131|This study
TAATGGGTGTAGCATTTTTCACCTTGCTCGAACGAAAAGCCCTCGGTTACTTCCAAATCCGAAAAGGTCCAAATAAAGTCGGGATTATTGGGATTCCACAACCATTAGCAGACGCCCTAAAACTCTTCGTTAAAGAATGAGTTATACCAACATCATCAAACTATCTACCATTCATTCTAACCCCAACAGTTATGCTTATCATAGCACTAAGACTATGACAATTATTCCCATCTTTCATACTCTCAACTCAAATAACCTTAGGGATGCTTTTGTTTTTGTGCATCTCTTCCATGGCCGTTTACACAACCCTAATAGCAGGCTGAGCCTCAAACTCAAAATACGCCTTACTAGGTGCTATCCGGGCCATAGCTCAAACAATCTCCTACGAAGTCACAATAACACTAATTATCATTTTTTACCTATTCATAATGTCACAAATAGACATAGTAACAATCCGCCTAACTAATTTTTCTATACCAACTATCACCCTGTCTATCCCCCTTGCCACCATGTGGATAGTAGTAATCC
>BAH133|This study
TAATGGGTGTAGCATTTTTCACCTTGCTCGAACGAAAAGCCCTCGGTTACTTCCAAATCCGAAAAGGTCCAAATAAAGTCGGGATTATTGGGATTCCACAACCATTAGCAGACGCCCTAAAACTCTTCGTTAAAGAATGAGTTATACCAACATCATCAAACTATCTACCATTCATTCTAACCCCAACAGTTATGCTTATCATAGCACTAAGACTATGACAATTATTCCCATCTTTCATACTCTCAACTCAAATAACCTTAGGGATGCTTTTGTTTTTGTGCATCTCTTCCATGGCCGTTTACACAACCCTAATAGCAGGCTGAGCCTCAAACTCAAAATACGCCTTACTAGGTGCTATCCGGGCCATAGCTCAAACAATCTCCTACGAAGTCACAATAACACTAATTATCATTTTTTACCTGTTCATAATGTCACAAATAGACATAGTAACAATCCGCCTAACTAATTTTTCTATACCAACTATCACCCTGTCTATCCCCCTTGCCACCATGTGGATAGTAGTAATCC
>BAH134|This study
TAATGGGTGTAGCATTTTTCACCTTGCTCGAACGAAAAGCCCTCGGTTACTTCCAAATCCGAAAAGGTCCAAATAAAGTCGGGATTATTGGGATTCCACAACCATTAGCAGACGCCCTAAAACTCTTCGTTAAAGAATGAGTTATACCAACATCATCAAACTATCTACCATTCATTCTAACCCCAACAGTTATACTTATCATAGCACTAAGACTATGACAATTATTCCCATCTTTCATACTCTCAACTCAAATAACCTTAGGGATGCTTTTGTTTTTGTGCATCTCTTCCATGGCCGTTTATACAACCCTAATAGCAGGCTGAGCCTCAAACTCAAAATACGCCTTACTAGGTGCTATCCGGGCCATAGCTCAAACAATCTCCTACGAAGTCACAATAACACTAATTATCATTTTTTACCTATTCATAATGTCACAAATAGACATAGTAACAATCCGCCTAACTAATTTTTCTATACCAACTATCACCCTGTCTATCCCCCTTGCCACCATGTGGATAGTAGTAATCC
>BAH137|This study
TAATGGGTGTAGCATTTTTCACCTTGCTCGAACGAAAAGCCCTCGGTTACTTCCAAATCCGAAAAGGTCCAAATAAAGTCGGGATTATTGGGATTCCACAACCATTAGCAGACGCCCTAAAACTCTTCGTTAAAGAATGAGTTATACCAACATCATCAAACTATCTACCATTCATTCTAACCCCAACAGTTATGCTTATCATAGCACTAAGACTATGACAATTATTCCCATCTTTCATACTCTCAACTCAAATAACCTTAGGGATGCTTTTGTTTTTATGTATCTCTTCCATGGCCGTTTACACAACCCTAATAGCAGGCTGAGCCTCAAACTCAAAATACGCCTTACTAGGTGCTATCCGGGCCATAGCTCAAACAATCTCCTACGAAGTCACAATAACACTAATTATCATTTTTTACCTGTTCATAATGTCACAAATAGACATAGTAACAATCCGCCTAACTAATTTTTCTATACCAACTATCACCCTGTCTATCCCCCTTGCCACCATGTGGGTAGTAGTAATCC
>BAH160|This study
TAATGGGTGTAGCATTTTTCACCTTGCTCGAACGAAAAGCCCTCGGTTACTTCCAAATCCGAAAAGGTCCAAATAAAGTCGGGATTATTGGGATTCCACAACCATTAGCAGACGCCCTAAAACTCTTCGTTAAAGAATGAGTTATACCAACATCATCAAACTATCTACCATTCATCCTAACCCCAACAGTTATGCTTATCATAGCACTAAGACTATGGCAATTATTCCCATCTTTCATACTCTCAACTCAAATAACCTTAGGGATGCTTTTGTTTTTGTGCATCTCTTCCATGGCCGTTTACACAACCCTAATAGCAGGCTGAGCCTCAAACTCAAAATACGCCTTACTAGGTGCTATCCGGGCCATAGCTCAAACAATCTCCTACGAAGTCACAATAACACTAATTATCATTTTTTACCTGTTCATAATGTCACAAATAGACATAGTAACAATCCGCCTAACTAATTTTTCTATACCAACTATCACCCTGTCTATCCCCCTTGCCACCATGTGGATAGTAGTAATCC
>BAH162|This study
TAATGGGTGTAGCATTTTTCACCTTGCTCGAACGAAAAGCCCTCGGTTACTTCCAAATCCGAAAAGGTCCAAATAAAGTCGGGATTATTGGGATTCCACAACCATTAGCAGACGCCCTAAAACTCTTCGTTAAAGAATGAGTTATACCAACATCATCAAACTATCTACCATTCATTCTAACCCCAACAGTTATGCTTATCATAGCACTAAGACTATGACAATTATTCCCATCTTTCATACTCTCAACTCAAATAACCTTAGGGATGCTTTTGTTTTTGTGCATCTCTTCCATGGCCGTTTACACAACCCTAATAGCAGGCTGAGCCTCAAACTCAAAATACGCCTTACTAGGTGCTATCCGGGCCATAGCTCAAACAATCTCCTACGAAGTCACAATAACACTAATTATCATTTTTTACCTGTTCATAATGTCACAAATAGACATAGTAACAATCCGCCTAACTAATTTTTCTATACCAACTATCACCCTGTCTATCCCCCTTGCCACCATATGGGTAGTAGTAATCC
>BAH163|This study
TAATGGGTGTAGCATTTTTCACCTTGCTCGAACGAAAAGCCCTCGGTTACTTCCAAATCCGAAAAGGTCCAAATAAAGTCGGGATTATTGGGATTCCACAACCATTAGCAGACGCCCTAAAACTCTTCGTTAAAGAATGAGTTATACCAACATCATCAAACTATCTACCATTCATCCTAACCCCAACAGTTATGCTTATCATAGCACTAAGACTATGACAATTATTCCCATCTTTCATACTCTCAACTCAAATAACCTTAGGGATGCTTTTGTTTTTGTGCATCTCTTCCATGGCCGTTTACACAACCCTAATAGCAGGCTGAGCCTCAAACTCAAAATACGCCTTACTAGGTGCTATCCGGGCCATAGCTCAAACAATCTCCTACGAAGTCACAATAACACTAATTATCATTTTTTACCTGTTCATAATGTCACAAATAGACATAGTAACAATCCGCCTAACTAATTTTTCTATACCAACTATCACCCTGTCTATCCCCCTTGCCACCATGTGGATAGTAGTAATCC
>BAH246|This study
TAATGGGTGTAGCATTTTTCACCTTGCTAGAACGAAAAGCCCTCGGTTACTTCCAAATCCGAAAAGGTCCAAATAAAGTCGGAATTATTGGGATTCCACAACCATTAGCAGACGCCCTAAAACTCTTCGTTAAAGAATGAGTTATACCAACATCATCAAACTATCTACCATTCATTTTAACCCCAACAGTCATGCTTATCATAGCACTAAGACTATGACAATTATTCCCATCTTTCATACTCTCAACTCAAATAACCTTAGGAATGCTTTTGTTTTTGTGCATCTCTTCCATGGCCGTTTACACAACCCTAATAGCAGGCTGAGCCTCAAACTCAAAATACGCCTTACTAGGTGCTATCCGAGCCATAGCTCAAACAATCTCCTACGAAGTCACAATAACACTAATTATCATTTTTTACCTATTTATAATGTCACAAATAGACATAGTAACAATCCGCCTAACCAATTTTTCTATACCAACTATCACCCTGTCTATCCCCCTTGCCACCATGTGGGTAGTAGTAATCC
>BAH247|This study
TAATGGGTGTAGCATTTTTCACCTTGCTAGAACGAAAAGCCCTCGGTTACTTCCAAATCCGAAAAGGTCCAAATAAAGTCGGGATTATTGGGATTCCACAACCATTAGCAGACGCCCTAAAACTCTTCGTTAAAGAATGAGTTATACCAACATCATCAAACTATCTACCATTCATTTTAACCCCAACAGTTATGCTTATCATAGCACTAAGACTATGACAATTATTCCCATCTTTCATACTATCAACTCAAATAACCTTAGGGATGCTTTTGTTTTTGTGCATCTCTTCCATGGCCGTTTACACAACCCTAATAGCAGGCTGAGCCTCAAACTCAAAATACGCCTTACTAGGTGCTATCCGAGCCATAGCTCAAACAATCTCCTATGAAGTCACAATAACACTAATTATCATTTTTTACCTATTTATAATGTCACAAATAGACATAGTAACAATCCGCCTAACCAATTTTTCCATACCAACTATTACCCTGTCTATCCCCCTTGCCACCATGTGGGTAGTAGTAATCC
>BAH251|This study
TAATGGGTGTAGCATTTTTCACCTTGCTAGAACGAAAAGCCCTCGGTTACTTCCAAATCCGAAAAGGTCCAAATAAAGTCGGGATTATTGGGATTCCACAACCATTAGCAGACGCCCTAAAACTATTCGTTAAAGAATGAGTTATACCAACATCATCAAACTATCTACCATTCATTTTAACCCCAACAGTTATGCTTATCATAGCACTAAGACTATGACAATTATTCCCATCTTTCATACTATCAACTCAAATAACCTTAGGGATGCTTTTGTTTTTGTGCATCTCTTCCATGGCCGTTTACACAACCCTAATAGCAGGCTGAGCCTCAAACTCAAAATACGCCTTACTAGGTGCTATCCGAGCCATAGCTCAAACAATCTCCTATGAAGTCACAATAACACTAATTATCATTTTTTACCTATTTATAATGTCACAAATAGACATAGTAACAATCCGCCTAACCAATTTTTCTATACCAACTATCACCCTGTCTATCCCCCTTGCCACCATGTGGGTAGTAGTAATCC
>BAH253|This study
TAATGGGTGTAGCATTTTTCACCTTGCTAGAACGAAAAGCCCTCGGTTACTTCCAAATCCGAAAAGGTCCAAATAAAGTCGGAATTATTGGGATTCCACAACCATTAGCAGACGCCCTAAAACTCTTCGTTAAAGAATGAGTTATACCAACATCATCAAACTATCTACCATTCATTTTAACCCCAACAGTCATGCTTATCATAGCACTAAGACTATGACAATTATTCCCATCTTTCATACTCTCAACTCAAATAACCTTAGGAATGCTTTTGTTTTTGTGCATCTCTTCCATGGCCGTTTACACAACCCTAATAGCAGGCTGAGCCTCAAACTCAAAATACGCCTTACTAGGTGCTATCCGAGCCATAGCTCAAACAATCTCCTACGAAGTCACAATAACACTAATTATCATTTTTTACCTATTTATAATGTCACAAATAGACATAGTAACAATCCGCCTAACCAATTTTTCTATACCAACTATCACCCTGTCTATCCCCCTTGCCACCATGTGGGTAGTAGTAATCC
>BAH254|This study
TAATGGGTGTAGCATTTTTCACCTTGCTAGAACGAAAAGCCCTCGGTTACTTCCAAATCCGAAAAGGTCCAAATAAAGTCGGAATTATTGGGATTCCACAACCATTAGCAGACGCCCTAAAACTCTTCGTTAAAGAATGAGTTATACCAACATCATCAAACTATCTACCATTCATTTTAACCCCAACAGTCATGCTTATCATAGCACTAAGACTATGACAATTATTCCCATCTTTCATACTCTCAACTCAAATAACCTTAGGAATGCTTTTGTTTTTGTGCATCTCTTCCATGGCCGTTTACACAACCCTAATAGCAGGCTGAGCCTCAAACTCAAAATACGCCTTACTAGGTGCTATCCGAGCCATAGCTCAAACAATCTCCTACGAAGTCACAATAACACTAATTATCATTTTTTACCTATTTATAATGTCACAAATAGACATAGTAACAATCCGCCTAACCAATTTTTCTATACCAACTATCACCCTGTCTATCCCCCTTGCCACCATGTGGGTAGTAGTAATCC
>BAH255|This study
TAATAGGTGTAGCATTTTTCACCTTGCTAGAACGAAAAGCCCTCGGTTACTTCCAAATCCGAAAAGGTCCAAATAAAGTCGGAATTATTGGGATTCCACAACCATTAGCAGACGCCCTAAAACTCTTCGTTAAAGAATGAGTTATACCAACATCATCAAACTATCTACCATTCATTTTAACCCCAACAGTCATGCTTATCATAGCACTAAGACTATGACAATTATTCCCATCTTTCATACTCTCAACTCAAATAACCTTAGGAATGCTTTTGTTTTTGTGCATCTCTTCCATGGCCGTTTACACAACCCTAATAGCAGGCTGAGCCTCAAACTCAAAATACGCCTTACTAGGTGCTATCCGAGCCATAGCTCAAACAATCTCCTACGAAGTCACAATAACACTAATTATCATTTTTTACCTATTTATAATGTCACAAATAGACATAGTAACAATCCGCCTAACCAATTTTTCTATACCAACTATCACCCTGTCTATCCCCCTTGCCACCATGTGGGTAGTAGTAATCC
>BAH257|This study
TAATGGGTGTAGCATTTTTCACCTTGCTAGAACGAAAAGCCCTCGGTTACTTCCAAATCCGAAAAGGTCCAAATAAAGTCGGAATTATTGGGATTCCACAACCATTAGCAGACGCCCTAAAACTCTTCGTTAAAGAATGAGTTATACCAACATCATCAAACTATCTACCATTCATTTTAACCCCAACAGTCATGCTTATCATAGCACTAAGACTATGACAATTATTCCCATCTTTCATACTCTCAACTCAAATAACCTTAGGAATGCTTTTGTTTTTGTGCATCTCTTCCATGGCCGTTTACACAACCCTAATAGCAGGCTGAGCCTCAAACTCAAAATACGCCTTACTAGGTGCTATCCGAGCCATAGCTCAAACAATCTCCTACGAAGTCACAATAACACTAATTATCATTTTTTACCTATTTATAATGTCACAAATAGACATAGTAACAATCCGCCTAACCAATTTTTCTATACCAACTATCACCCTGTCTATCCCCCTTGCCACCATGTGGGTAGTAGTAATCC
>BAH258|This study
TAATGGGTGTAGCATTTTTCACCTTGCTAGAACGAAAAGCCCTCGGTTACTTCCAAATCCGAAAAGGTCCAAATAAAGTCGGAATTATTGGGATTCCACAACCATTAGCAGACGCCCTAAAACTCTTCGTTAAAGAATGAGTTATACCAACATCATCAAACTATCTACCATTCATTTTAACCCCAACAGTCATGCTTATCATAGCACTAAGACTATGACAATTATTCCCATCTTTCATACTCTCAACTCAAATAACCTTAGGAATGCTTTTGTTTTTGTGCATCTCTTCCATGGCCGTTTACACAACCCTAATAGCAGGCTGAGCCTCAAACTCAAAATACGCCTTACTAGGTGCTATCCGAGCCATAGCTCAAACAATCTCCTACGAAGTCACAATAACACTAATTATCATTTTTTACCTATTTATAATGTCACAAATAGACATAGTAACAATCCGCCTAACCAATTTTTCTATACCAACTATCACCCTGTCTATCCCCCTTGCCACCATGTGGGTAGTAGTAATCC
>BAH259|This study
TAATGGGTGTAGCATTTTTCACCTTGCTAGAACGAAAAGCCCTCGGTTACTTCCAAATCCGAAAAGGTCCAAATAAAGTCGGAATTATTGGGATTCCACAACCATTAGCAGACGCCCTAAAACTCTTCGTTAAAGAATGAGTTATACCAACATCATCAAACTATCTACCATTCATTTTAACCCCAACAGTCATGCTTATCATAGCACTAAGACTATGACAATTATTCCCATCTTTCATACTCTCAACTCAAATAACCTTAGGAATGCTTTTGTTTTTGTGCATCTCTTCAATGGCCGTTTACACAACCCTAATAGCAGGCTGAGCCTCAAACTCAAAATACGCCTTACTAGGTGCTATCCGAGCCATAGCTCAAACAATCTCCTACGAAGTCACAATAACACTAATTATCATTTTTTACCTATTTATAATGTCACAAATAGACATAGTAACAATCCGCCTAACCAATTTTTCTATACCAACTATCACCCTGTCTATCCCCCTTGCCACCATGTGGGTAGTAGTAATCC
>BAH261|This study
TAATGGGTGTAGCATTTTTCACCTTGCTAGAACGAAAAGCCCTCGGTTACTTCCAAATCCGAAAAGGTCCAAATAAAGTCGGAATTATTGGGATTCCACAACCATTAGCAGACGCCCTAAAACTCTTCGTTAAAGAATGAGTTATACCAACATCATCAAACTATCTACCATTCATTTTAACCCCAACAGTCATGCTTATCATAGCACTAAGACTATGACAATTATTCCCATCTTTCATACTCTCAACTCAAATAACCTTAGGAATGCTTTTGTTTTTGTGCATCTCTTCCATGGCCGTTTACACAACCCTAATAGCAGGCTGAGCCTCAAACTCAAAATACGCCTTACTAGGTGCTATCCGAGCCATAGCTCAAACAATCTCCTACGAAGTCACAATAACACTAATTATCATTTTTTACCTATTTATAATGTCACAAATAGACATAGTAACAATCCGCCTAACCAATTTTTCTATACCAACTATCACCCTGTCTATCCCCCTTGCCACCATGTGGGTAGTAGTAATCC
>BAH262|This study
TAATGGGTGTAGCATTTTTCACCTTGCTAGAACGAAAAGCCCTCGGTTACTTCCAAATCCGAAAAGGTCCAAATAAAGTCGGAATTATTGGGATTCCACAACCATTAGCAGACGCCCTAAAACTCTTCGTTAAAGAATGAGTTATACCAACATCATCAAACTATCTACCATTCATTTTAACCCCAACAGTCATGCTTATCATAGCACTAAGACTATGACAATTATTCCCATCTTTCATACTCTCAACTCAAATAACCTTAGGAATGCTTTTGTTTTTGTGCATCTCTTCCATGGCCGTTTACACAACCCTAATAGCAGGCTGAGCCTCAAACTCAAAATACGCCTTACTAGGTGCTATCCGAGCCATAGCTCAAACAATCTCCTACGAAGTCACAATAACACTAATTATCATTTTTTACCTATTTATAATGTCACAAATAGACATAGTAACAATCCGCCTAACCAATTTTTCTATACCAACTATCACCCTGTCTATCCCCCTTGCCACCATGTGGGTAGTAGTAATCC
>BAH263|This study
TAATGGGTGTAGCATTTTTCACCTTGCTAGAACGAAAAGCCCTCGGTTACTTCCAAATCCGAAAAGGTCCAAATAAAGTCGGAATTATTGGGATTCCACAACCATTAGCAGACGCCCTAAAACTCTTCGTTAAAGAATGAGTTATACCAACATCATCAAACTATCTACCATTCATTTTAACCCCAACAGTCATGCTTATCATAGCACTAAGACTATGACAATTATTCCCATCTTTCATACTCTCAACTCAAATAACCTTAGGAATGCTTTTGTTTTTGTGCATCTCTTCCATGGCCGTTTACACAACCCTAATAGCAGGCTGAGCCTCAAACTCAAAATACGCCTTACTAGGTGCTATCCGAGCCATAGCTCAAACAATCTCCTACGAAGTCACAATAACACTAATTATCATTTTTTACCTATTTATAATGTCACAAATAGACATAGTAACAATCCGCCTAACCAATTTTTCTATACCAACTATCACCCTGTCTATCCCCCTTGCCACCATGTGGGTAGTAGTAATCC
>BAH264|This study
TAATGGGTGTAGCATTTTTCACCTTGCTAGAACGAAAAGCCCTCGGTTACTTCCAAATCCGAAAAGGTCCAAATAAAGTCGGAATTATTGGGATTCCACAACCATTAGCAGACGCCCTAAAACTCTTCGTTAAAGAATGAGTTATACCAACATCATCAAACTATCTACCATTCATTTTAACCCCAACAGTCATGCTTATCATAGCACTAAGACTATGACAATTATTCCCATCTTTCATACTCTCAACTCAAATAACCTTAGGAATGCTTTTGTTTTTGTGCATCTCTTCCATGGCCGTTTACACAACCCTAATAGCAGGCTGAGCCTCAAACTCAAAATACGCCTTACTAGGTGCTATCCGAGCCATAGCTCAAACAATCTCCTACGAAGTCACAATAACACTAATTATCATTTTTTACCTATTTATAATGTCACAAATAGACATAGTAACAATCCGCCTAACCAATTTTTCTATACCAACTATCACCCTGTCTATCCCCCTTGCCACCATGTGGGTAGTAGTAATCC
>BAH265|This study
TAATGGGTGTAGCATTTTTCACCTTGCTAGAACGAAAAGCCCTCGGTTACTTCCAAATCCGAAAAGGTCCAAATAAAGTCGGGATTATTGGGATTCCACAACCATTAGCAGACGCCCTAAAACTCTTCGTTAAAGAATGAGTTATACCAACATCATCAAACTATCTACCATTCATTTTAACCCCAACAGTTATGCTTATCATAGCACTAAGACTATGACAATTATTCCCATCTTTCATACTATCAACTCAAATAACCTTAGGGATGCTTTTGTTTTTGTGCATCTCTTCCATGGCCGTTTACACAACCCTAATAGCAGGCTGAGCCTCAAACTCAAAATACGCCTTACTAGGTGCTATCCGAGCCATAGCTCAAACAATCTCCTATGAAGTCACAATAACACTAATTATCATTTTTTACCTATTTATAATGTCACAAATAGACATAGTAACAATCCGCCTAACCAATTTTTCTATACCAACTATCACCCTGTCTATCCCCCTTGCCACCATGTGGGTAGTAGTAATCC
>BAH267|This study
TAATGGGTGTAGCATTTTTCACCTTGCTAGAACGAAAAGCCCTCGGTTACTTCCAAATCCGAAAAGGTCCAAATAAAGTCGGAATTATTGGGATTCCACAACCATTAGCAGACGCCCTAAAACTCTTCGTTAAAGAATGAGTTATACCAACATCATCAAACTATCTACCATTCATTTTAACCCCAACAGTCATGCTTATCATAGCACTAAGACTATGACAATTATTCCCATCTTTCATACTCTCAACTCAAATAACCTTAGGAATGCTTTTGTTTTTGTGCATCTCTTCCATGGCCGTTTACACAACCCTAATAGCAGGCTGAGCCTCAAACTCAAAATACGCCTTACTAGGTGCTATCCGAGCCATAGCTCAAACAATCTCCTACGAAGTCACAATAACACTAATTATCATTTTTTACCTATTTATAATGTCACAAATAGACATAGTAACAATCCGCCTAACCAATTTTTCTATACCAACTATCACCCTGTCTATCCCCCTTGCCACCATGTGGGTAGTAGTAATCC
>BAH269|This study
TAATGGGTGTAGCATTTTTCACCTTGCTAGAACGAAAAGCCCTCGGTTACTTCCAAATCCGAAAAGGTCCAAATAAAGTCGGAATTATTGGGATTCCACAACCATTAGCAGACGCCCTAAAACTCTTCGTTAAAGAATGAGTTATACCAACATCATCAAACTATCTACCATTCATTTTAACCCCAACAGTCATGCTTATCATAGCACTAAGACTATGACAATTATTCCCATCTTTCATACTCTCAACTCAAATAACCTTAGGAATGCTTTTGTTTTTGTGCATCTCTTCCATGGCCGTTTACACAACCCTAATAGCAGGCTGAGCCTCAAACTCAAAATACGCCTTACTAGGTGCTATCCGAGCCATAGCTCAAACAATCTCCTACGAAGTCACAATAACACTAATTATCATTTTTTACCTATTTATAATGTCACAAATAGACATAGTAACAATCCGCCTAACCAATTTTTCTATACCAACTATCACCCTGTCTATCCCCCTTGCCACCATGTGGGTAGTAGTAATCC
>BAH270|This study
TAATAGGTGTAGCATTTTTCACCTTGCTAGAACGAAAAGCCCTCGGTTACTTCCAAATCCGAAAAGGTCCAAATAAAGTCGGAATTATTGGGATTCCACAACCATTAGCAGACGCCCTAAAACTCTTCGTTAAAGAATGAGTTATACCAACATCATCAAACTATCTACCATTCATTTTAACCCCAACAGTCATGCTTATCATAGCACTAAGACTATGACAATTATTCCCATCTTTCATACTTTCAACTCAAATAACCTTAGGAATGCTTTTGTTTTTGTGCATCTCTTCCATGGCCGTTTACACAACCCTAATAGCAGGCTGAGCCTCAAACTCAAAATACGCCTTACTAGGTGCTATCCGAGCCATAGCTCAAACAATCTCCTACGAAGTCACAATAACACTAATTATCATTTTTTACCTATTTATAATGTCACAAATAGACATAGTAACAATCCGCCTAACCAATTTTTCTATACCAACTATCACCCTGTCTATCCCCCTTGCCACCATGTGGGTAGTAGTAATCC
>BAH271|This study
TAATAGGTGTAGCATTTTTCACCTTGCTAGAACGAAAAGCCCTCGGTTACTTCCAAATCCGAAAAGGTCCAAATAAAGTCGGAATTATTGGGATTCCACAACCATTAGCAGACGCCCTAAAACTCTTCGTTAAAGAATGAGTTATACCAACATCATCAAACTATCTACCATTCATTTTAACCCCAACAGTCATGCTTATCATAGCACTAAGACTATGACAATTATTCCCATCTTTCATACTCTCAACTCAAATAACCTTAGGAATGCTTTTGTTTTTGTGCATCTCTTCCATGGCCGTTTACACAACCCTAATAGCAGGCTGAGCCTCAAACTCAAAATACGCCTTACTAGGTGCTATCCGAGCCATAGCTCAAACAATCTCCTACGAAGTCACAATAACACTAATTATCATTTTTTACCTATTTATAATGTCACAAATAGACATAGTAACAATCCGCCTAACCAATTTTTCTATACCAACTATCACCCTGTCTATCCCCCTTGCCACCATGTGGGTAGTAGTAATCC
>BAH273|This study
TAATGGGTGTAGCATTTTTCACCTTGCTAGAACGAAAAGCCCTCGGTTACTTCCAAATCCGAAAAGGTCCAAATAAAGTCGGAATTATTGGGATTCCACAACCATTAGCAGACGCCCTAAAACTCTTCGTTAAAGAATGAGTTATACCAACATCATCAAACTATCTACCATTCATTTTAACCCCAACAGTCATGCTTATCATAGCACTAAGACTATGACAATTATTCCCATCTTTCATACTCTCAACTCAAATAACCTTAGGAATGCTTTTGTTTTTGTGCATCTCTTCCATGGCCGTTTACACAACCCTAATAGCAGGCTGAGCCTCAAACTCAAAATACGCCTTACTAGGTGCTATCCGAGCCATAGCTCAAACAATCTCCTACGAAGTCACAATAACACTAATTATCATTTTTTACCTATTTATAATGTCACAAATAGACATAGTAACAATCCGCCTAACCAATTTTTCTATACCAACTATCACCCTGTCTATCCCCCTTGCCACCATGTGGGTAGTAGTAATCC
>BAH290|This study
TAATGGGTGTAGCATTTTTCACCTTGCTAGAACGAAAAGCCCTCGGTTACTTCCAAATCCGAAAAGGTCCAAATAAAGTCGGAATTATTGGGATTCCACAACCATTAGCAGACGCCCTAAAACTCTTCGTTAAAGAATGAGTTATACCAACATCATCAAACTATCTACCATTCATTTTAACCCCAACAGTCATGCTTATCATAGCACTAAGACTATGACAATTATTCCCATCTTTCATACTCTCAACTCAAATAACCTTAGGAATGCTTTTGTTTTTGTGCATCTCTTCCATGGCCGTTTACACAACCCTAATAGCAGGCTGAGCCTCAAACTCAAAATACGCTTTACTAGGTGCTATCCGAGCCATAGCTCAAACAATCTCCTACGAAGTCACAATAACACTAATTATCATTTTTTACCTATTTATAATGTCACAAATAGACATAGTAACAATCCGCCTAACCAATTTTTCTATACCAACTATCACCCTGTCTATCCCCCTTGCCACCATGTGGGTAGTAGTAATCC
>BAH291|This study
TAATGGGTGTAGCATTTTTCACCTTGCTAGAACGAAAAGCCCTCGGTTACTTCCAAATCCGAAAAGGTCCAAATAAAGTCAGGATTATTGGGATTCCACAACCATTAGCAGACGCCCTAAAACTCTTCGTTAAAGAATGAGTTATACCAACATCATCAAACTATCTACCATTCATTTTAACCCCAACAGTTATGCTTATCATAGCACTAAGACTATGACAATTATTCCCATCTTTCATACTATCAACTCAAATAACCTTAGGGATGCTTTTGTTTTTGTGCATCTCTTCCATGGCCGTTTACACAACCCTAATAGCAGGCTGAGCCTCAAACTCAAAATACGCCTTACTAGGTGCTATCCGAGCCATAGCTCAAACAATCTCCTATGAAGTCACAATAACACTAATTATCATTTTTTACCTATTTATAATGTCACAAATAGACATAGTAACAATCCGCCTAACCAATTTTTCTATACCAACTATCACCCTGTCTATCCCCCTTGCCACCATGTGGGTAGTAGTAATCC
>BAH292|This study
TAATGGGTGTAGCATTTTTCACCTTGCTAGAACGAAAAGCCCTCGGTTACTTCCAAATCCGAAAAGGTCCAAATAAAGTCGGAATTATTGGGATTCCACAACCATTAGCAGACGCCCTAAAACTCTTCGTTAAAGAATGAGTTATACCAACATCATCAAACTATCTACCATTCATTTTAACCCCAACAGTCATGCTTATCATAGCACTAAGACTATGACAATTATTCCCATCTTTCATACTCTCAACTCAAATAACCTTAGGAATGCTTTTGTTTTTGTGCATCTCTTCCATGGCCGTTTACACAACCCTAATAGCAGGCTGAGCCTCAAACTCAAAATACGCCTTACTAGGTGCTATCCGAGCCATAGCTCAAACAATCTCCTACGAAGTCACAATAACACTAATTATCATTTTTTACCTATTTATAATGTCACAAATAGACATAGTAACAATCCGCCTAACCAATTTTTCTATACCAACTATCACCCTGTCTATCCCCCTTGCCACCATGTGGGTAGTAGTAATCC
>BAH294|This study
TAATGGGTGTAGCATTTTTCACCTTGCTAGAACGAAAAGCCCTCGGTTACTTCCAAATCCGAAAAGGTCCAAATAAAGTCGGAATTATTGGGATTCCACAACCATTAGCAGACGCCCTAAAACTCTTCGTTAAAGAATGAGTTATACCAACATCATCAAACTATCTACCATTCATTTTAACCCCAACAGTCATGCTTATCATAGCACTAAGACTATGACAATTATTCCCATCTTTCATACTCTCAACTCAAATAACCTTAGGAATGCTTTTGTTTTTGTGCATCTCTTCCATGGCCGTTTACACAACCCTAATAGCAGGCTGAGCCTCAAACTCAAAATACGCCTTACTAGGTGCTATCCGAGCCATAGCTCAAACAATCTCCTACGAAGTCACAATAACACTAATTATCATTTTTTACCTATTTATAATGTCACAAATAGACATAGTAACAATCCGCCTAACCAATTTTTCTATACCAACTATCACCCTGTCTATCCCCCTTGCCACCATGTGGGTAGTAGTAATCC
>BAH295|This study
TAATGGGTGTAGCATTTTTCACCTTGCTAGAACGAAAAGCCCTCGGTTACTTCCAAATCCGAAAAGGTCCAAATAAAGTCGGAATTATTGGGATTCCACAACCATTAGCAGACGCCCTAAAACTCTTCGTTAAAGAATGAGTTATACCAACATCATCAAACTATCTACCATTCATTTTAACCCCAACAGTCATGCTTATCATAGCACTAAGACTATGACAATTATTCCCATCTTTCATACTCTCAACTCAAATAACCTTAGGAATGCTTTTGTTTTTGTGCATCTCTTCCATGGCCGTTTACACAACCCTAATAGCAGGCTGAGCCTCAAACTCAAAATACGCCTTACTAGGTGCTATCCGAGCCATAGCTCAAACAATCTCCTACGAAGTCACAATAACACTAATTATCATTTTTTACCTATTTATAATGTCACAAATAGACATAGTAACAATCCGCCTAACCAATTTTTCTATACCAACTATCACCCTGTCTATCCCCCTTGCCACCATGTGGGTAGTAGTAATCC
>BAH297|This study
TAATGGGTGTAGCATTTTTCACCTTGCTAGAACGAAAAGCCCTCGGTTACTTCCAAATCCGAAAAGGTCCAAATAAAGTCGGAATTATTGGGATTCCACAACCATTAGCAGACGCCCTAAAACTCTTCGTTAAAGAATGAGTTATACCAACATCATCAAACTATCTACCATTCATTTTAACCCCAACAGTCATGCTTATCATAGCACTAAGGCTATGACAATTATTCCCATCTTTCATACTCTCAACTCAAATAACCTTAGGAATGCTTTTGTTTTTGTGTATCTCTTCCATGGCCGTTTACACAACCCTAATAGCAGGCTGAGCCTCAAACTCAAAATACGCCTTACTAGGTGCTATCCGAGCCATAGCTCAAACAATCTCCTACGAAGTCACAATAACACTAATTATCATTTTTTACCTATTTATAATGTCACAAATAGACATAGTAACAATCCGCCTAACCAATTTTTCTATACCAACTATCACCCTGTCTATCCCCCTTGCCACCATGTGGGTAGTAGTAATCC
>BAH298|This study
TAATGGGTGTAGCATTTTTCACCTTGCTAGAACGAAAAGCCCTCGGTTACTTCCAAATCCGAAAAGGTCCAAATAAAGTCAGGATTATTGGGATTCCACAACCATTAGCAGACGCCCTAAAACTCTTCGTTAAAGAATGAGTTATACCAACATCATCAAACTATCTACCATTCATTTTAACCCCAACAGTTATGCTTATCATAGCACTAAGACTATGACAATTATTCCCATCTTTCATACTATCAACTCAAATAACCTTAGGGATGCTTTTGTTTTTGTGCATCTCTTCCATGGCCGTTTACACAACCCTAATAGCAGGCTGAGCCTCAAACTCAAAATACGCCTTACTAGGTGCTATCCGAGCCATAGCTCAAACAATCTCCTATGAAGTCACAATAACACTAATTATCATTTTTTACCTATTTATAATGTCACAAATAGACATAGTAACAATCCGCCTAACCAATTTTTCTATACCAACTATCACCCTGTCTATCCCCCTTGCCACCATGTGGGTAGTAGTAATCC
>BAH299|This study
TAATGGGTGTAGCATTTTTCACCTTGCTAGAACGAAAAGCCCTCGGTTACTTCCAAATCCGAAAAGGTCCAAATAAAGTCGGAATTATTGGGATTCCACAACCATTAGCAGACGCCCTAAAACTCTTCGTTAAAGAATGAGTTATACCAACATCATCAAACTATCTACCATTCATTTTAACCCCAACAGTCATGCTTATCATAGCACTAAGACTATGACAATTATTCCCATCTTTCATACTCTCAACTCAAATAACCTTAGGAATGCTTTTGTTTTTGTGCATCTCTTCCATGGCCGTTTACACAACCCTAATAGCAGGCTGAGCCTCAAACTCAAAATACGCCTTACTAGGTGCTATCCGAGCCATAGCTCAAACAATCTCCTACGAAGTCACAATAACACTAATTATCATTTTTTACCTATTTATAATGTCACAAATAGACATAGTAACAATCCGCCTAACCAATTTTTCTATACCAACTATCACCCTGTCTATCCCCCTTGCCACCATGTGGGTAGTAGTAATCC
>BAH300|This study
TAATGGGTGTAGCATTTTTCACCTTGCTAGAACGAAAAGCCCTCGGTTACTTCCAAATCCGAAAAGGTCCAAATAAAGTCGGAATTATTGGGATTCCACAACCATTAGCAGACGCCCTAAAACTCTTCGTTAAAGAATGAGTTATACCAACATCATCAAACTATCTACCATTCATTTTAACCCCAACAGTCATGCTTATCATAGCACTAAGACTATGACAATTATTCCCATCTTTCATACTCTCAACTCAAATAACCTTAGGAATGCTTTTGTTTTTGTGCATCTCTTCCATGGCCGTTTACACAACCCTAATAGCAGGCTGAGCCTCAAACTCAAAATACGCCTTACTAGGTGCTATCCGAGCCATAGCTCAAACAATCTCCTACGAAGTCACAATAACACTAATTATCATTTTTTACCTATTTATAATGTCACAAATAGACATAGTAACAATCCGCCTAACCAATTTTTCTATACCAACTATCACCCTGTCTATCCCCCTTGCCACCATGTGGGTAGTAGTAATCC
>BAH301|This study
TAATGGGTGTAGCATTTTTCACCTTGCTAGAACGAAAAGCCCTCGGTTACTTCCAAATCCGAAAAGGTCCAAATAAAGTCGGAATTATTGGGATTCCACAACCATTAGCAGACGCCCTAAAACTCTTCGTTAAAGAATGAGTTATACCAACATCATCAAACTATCTACCATTCATTTTAACCCCAACAGTCATGCTTATCATAGCACTAAGGCTATGACAATTATTCCCATCTTTCATACTCTCAACTCAAATAACCTTAGGAATGCTTTTGTTTTTGTGTATCTCTTCCATGGCCGTTTACACAACCCTAATAGCAGGCTGAGCCTCAAACTCAAAATACGCCTTACTAGGTGCTATCCGAGCCATAGCTCAAACAATCTCCTACGAAGTCACAATAACACTAATTATCATTTTTTACCTATTTATAATGTCACAAATAGACATAGTAACAATCCGCCTAACCAATTTTTCTATACCAACTATCACCCTGTCTATCCCCCTTGCCACCATGTGGGTAGTAGTAATCC
>BAH304|This study
TAATGGGTGTAGCATTTTTCACCTTGCTAGAACGAAAAGCCCTCGGTTACTTCCAAATCCGAAAAGGTCCAAATAAAGTCGGGATTATTGGGATTCCACAACCATTAGCAGACGCCCTAAAACTCTTCGTTAAAGAATGAGTTATACCAACATCATCAAACTATCTACCATTCATTTTAACCCCAACAGTCATGCTTATCATAGCACTAAGACTATGACAATTATTCCCATCTTTCATACTCTCAACTCAAATAACCTTAGGAATGCTTTTGTTTTTGTGCATCTCTTCCATGGCCGTTTACACAACCCTAATAGCAGGCTGAGCCTCAAACTCAAAATATGCCTTACTAGGTGCTATCCGAGCCATAGCTCAAACAATCTCCTACGAAGTCACAATAACACTAATTATCATTTTTTACCTATTTATAATATCACAAATAGACATAGTAACAATCCGCCTAACCAATTTTTCTATACCAACTATCACCCTGTCTATCCCCCTTGCCACCATGTGGATAGTAGTAATCC
>BAH321|This study
TAATGGGTGTAGCATTTTTCACCTTGCTCGAACGAAAAGCCCTCGGTTACTTCCAAATCCGAAAAGGTCCAAATAAAGTCGGAATTATTGGGATTCCACAACCATTAGCAGACGCCCTAAAACTCTTTGTTAAAGAATGAGTTATACCAACATCATCAAACTATCTACCATTCATTTTAACCCCAACAGTTATGCTTATCATAGCACTAAGACTATGACAATTATTTCCATCTTTCATACTCTCAACTCAAATAACCTTAGGGATGCTTTTGTTTTTGTGCATCTCTTCCATGGCCGTTTACACAACCCTAATAGCAGGCTGAGCCTCAAACTCAAAATACGCCTTACTAGGCGCTATCCGAGCCATAGCTCAAACAATCTCCTACGAAGTCACAATAACACTAATTATTATTTTTTACCTGTTTATAATGTCAGAAATAGACATAGTAACAATCCGCCTAACCAATTTTTCTACACCAACTATCACCCTGTCTATCCCCCTTGCCACCATGTGGGTAGTAGTAATCC
>BAH322|This study
TAATGGGTGTAGCATTTTTCACCTTGCTCGAACGAAAAGCCCTCGGTTACTTCCAAATCCGAAAAGGTCCAAATAAAGTCGGGATTATTGGGATTCCACAACCATTAGCAGACGCCCTAAAACTCTTTGTTAAAGAATGAGTTATACCAACATCATCAAACTATCTACCATTCATTTTAACCCCAACAGTTATGCTTATCATAGCACTAAGACTATGACAATTATTCCCATCTTTCATACTCTCAACTCAAATAACCTTAGGGATGCTTTTGTTTTTGTGCATCTCTTCCATGGCCGTTTACACAACCCTAATAGCAGGCTGAGCCTCAAACTCAAAATACGCCTTACTAGGCGCTATCCGGGCCATAGCTCAAACAATCTCCTACGAAGTCACAATAACACTAATTATCATTTTTTACCTGTTTATAATGTCAGAAATAGACATAGTAACAATCCGCCTAACCAATTTTTCTACACCAACTATCACCCTGTCTATCCCCCTTGCCACCATGTGGGTAGTAGTAATCC
>BAH323|This study
TAATGGGTGTAGCATTTTTCACCTTGCTCGAACGAAAAGCCCTCGGTTACTTCCAAATCCGAAAAGGTCCAAATAAAGTCGGGATTATTGGGATTCCACAACCATTAGCAGACGCCCTAAAACTCTTTGTTAAAGAATGAGTTATACCAACATCATCAAACTATCTACCATTCATTTTAACCCCAACAGTTATGCTTATCATAGCACTAAGACTATGACAATTATTCCCATCTTTCATACTCTCAACTCAAATAACCTTAGGGATGCTTTTGTTTTTGTGCATCTCTTCCATGGCCGTTTACACAACCCTAATAGCAGGCTGAGCCTCAAACTCAAAATACGCCTTACTAGGCGCTATCCGGGCCATAGCTCAAACAATCTCCTACGAAGTCACAATAACACTAATTATCATTTTTTACCTGTTTATAATGTCAGAAATAGACATAGTAACAATCCGCCTAACCAATTTTTCTACACCAACTATCACCCTGTCTATCCCCCTTGCCACCATGTGAGTAGTAGTAATCC
>BAH324|This study
TAATGGGTGTAGCATTTTTCACCTTGCTCGAACGAAAAGCCCTCGGTTACTTCCAAATCCGAAAAGGTCCAAATAAAGTCGGAATTATTGGGATTCCACAACCATTAGCAGACGCCCTAAAACTCTTTGTTAAAGAATGAGTTATACCAACATCATCAAACTATCTACCATTCATTTTAACCCCAACAGTTATGCTTATCATAGCACTAAGACTATGACAATTATTTCCATCTTTCATACTCTCAACTCAAATAACCTTAGGGATGCTTTTGTTTTTGTGCATCTCTTCCATGGCCGTTTACACAACCCTAATAGCAGGCTGAGCCTCAAACTCAAAATACGCCTTACTAGGCGCTATCCGAGCCATAGCTCAAACAATCTCCTACGAAGTCACAATAACACTAATTATTATTTTTTACCTGTTTATAATGTCAGAAATAGACATAGTAACAATCCGCCTAACCAATTTTTCTACACCAACTATCACCCTGTCTATCCCCCTTGCCACCATGTGGGTAGTAGTAATCC
>BAH325|This study
TAATGGGTGTAGCATTTTTCACCTTGCTCGAACGAAAAGCCCTCGGTTACTTCCAAATCCGAAAAGGTCCAAATAAAGTCGGGATTATTGGGATTCCACAACCATTAGCAGACGCCCTAAAACTCTTTGTTAAAGAATGAGTTATACCAACATCATCAAACTATCTACCATTCATTTTAACCCCAACAGTTATGCTTATCATAGCACTAAGACTATGACAATTATTCCCATCTTTCATACTCTCAACTCAAATAACCTTAGGGATGCTTTTGTTTTTGTGCATCTCTTCCATGGCCGTTTACACAACCCTAATAGCAGGCTGAGCCTCAAACTCAAAATACGCCTTACTAGGCGCTATCCGGGCCATAGCTCAAACAATCTCCTACGAAGTCACAATAACACTAATTATCATTTTTTACCTGTTTATAATGTCAGAAATAGACATAGTAACAATCCGCCTAACCAATTTTTCTACACCAACTATCACCCTGTCTATCCCCCTTGCCACCATGTGGGTAGTAGTAATCC
>BAH326|This study
TAATGGGTGTAGCATTTTTCACCTTGCTCGAACGAAAAGCCCTAGGTTACTTCCAAATCCGAAAAGGTCCAAATAAAGTCGGGATTATTGGGATTCCACAACCATTAGCAGACGCCCTAAAACTCTTTGTTAAAGAATGAGTTATACCAACATCATCAAACTATCTACCATTCATTTTAACCCCAACAGTTATGCTTATCATAGCACTAAGACTATGACAATTATTCCCATCTTTCATACTCTCAACTCAAATAACCTTAGGGATGCTTTTGTTTTTGTGCATCTCTTCCATGGCCGTTTACACAACCCTAATAGCAGGCTGAGCCTCAAACTCAAAATACGCCTTACTAGGCGCTATCCGGGCCATAGCTCAAACAATCTCCTACGAAGTCACAATAACACTAATTATCATTTTTTACCTGTTTATAATGTCAGAAATAGACATAGTAACAATCCGCCTAACCAATTTTTCTACACCAACTATCACCCTGTCTATCCCCCTTGCCACCATGTGGGTAGTAGTAATCC
>BAH328|This study
TAATGGGTGTAGCATTTTTCACCTTGCTCGAACGAAAAGCCCTCGGTTACTTCCAAATCCGAAAAGGTCCAAATAAAGTCGGGATTATTGGGATTCCACAACCATTAGCAGACGCCCTAAAACTCTTTGTTAAAGAATGAGTTATACCAACATCATCAAACTATCTACCATTCATTTTAACCCCAACAGTTATGCTTATCATAGCACTAAGACTATGACAATTATTCCCATCTTTCATACTCTCAACTCAAATAACCTTAGGGATGCTTTTGTTTTTGTGCATCTCTTCCATGGCCGTTTACACAACCCTAATAGCAGGCTGAGCCTCAAACTCAAAATACGCCTTACTAGGCGCTATCCGGGCCATAGCTCAAACAATCTCCTACGAAGTCACAATAACACTAATTATCATTTTTTACCTGTTTATAATGTCAGAAATAGACATAGTAACAATCCGCCTAACCAATTTTTCTACACCAACTATCACCCTGTCTATCCCCCTTGCCACCATGTGGGTAGTAGTAATCC
>BAH329|This study
TAATGGGTGTAGCATTTTTCACCTTGCTCGAACGAAAAGCCCTCGGTTACTTCCAAATCCGAAAAGGTCCAAATAAAGTCGGAATTATTGGGATTCCACAACCATTAGCAGACGCCCTAAAACTCTTTGTTAAAGAATGAGTTATACCAACATCATCAAACTATCTACCATTCATTTTAACCCCAACAGTTATGCTTATCATAGCACTAAGACTATGACAATTATTTCCATCTTTCATACTCTCAACTCAAATAACCTTAGGGATGCTTTTGTTTTTGTGCATCTCTTCCATGGCCGTTTACACAACCCTAATAGCAGGCTGAGCCTCAAACTCAAAATACGCCTTACTAGGCGCTATCCGAGCCATAGCTCAAACAATCTCCTACGAAGTCACAATAACACTAATTATTATTTTTTACCTGTTTATAATGTCAGAAATAGACATAGTAACAATCCGCCTAACCAATTTTTCTACACCAACTATCACCCTGTCTATCCCCCTTGCCACCATGTGGGTAGTAGTAATCC
>BAH332|This study
TAATGGGTGTAGCATTTTTCACCTTGCTCGAACGAAAAGCCCTCGGTTACTTCCAAATCCGAAAAGGTCCAAATAAAGTCGGGATTATTGGGATTCCACAACCATTAGCAGACGCCCTAAAACTCTTTGTTAAAGAATGAGTTATACCAACATCATCAAACTATCTACCATTCATTTTAACCCCAACAGTTATGCTTATCTTAGCACTAAGACTATGACAATTATTCCCATCTTTCATACTCTCAACTCAAATAACCTTAGGGATGCTTTTGTTTTTGTGCATCTCTTCCATGGCCGTTTACACAACCCTAATAGCAGGCTGAGCCTCAAACTCAAAATACGCCTTACTAGGCGCTATCCGGGCCATAGCTCAAACAATCTCCTACGAAGTCACAATAACACTAATTATCATCTTTTACCTGTTTATAATGTCAGAAATAGACATAGTAACAATCCGCCTAACCAATTTTTCTACACCAACTATCACCCTGTCTATCCCCCTTGCCACCATGTGGGTAGTAGTAATCC
>BAH333|This study
TAATGGGTGTAGCATTTTTCACCTTGCTCGAACGAAAAGCCCTCGGTTACTTCCAAATCCGAAAAGGTCCAAATAAAGTCGGGATTATTGGGATTCCACAACCATTAGCAGACGCCCTAAAACTCTTTGTTAAAGAATGAGTTATACCAACATCATCAAACTATCTACCATTCATTTTAACCCCAACAGTTATGCTTATCTTAGCACTAAGACTATGACAATTATTCCCATCTTTCATACTCTCAACTCAAATAACCTTAGGGATGCTTTTGTTTTTGTGCATCTCTTCCATGGCCGTTTACACAACCCTAATAGCAGGCTGAGCCTCAAACTCAAAATACGCCTTACTAGGCGCTATCCGGGCCATAGCTCAAACAATCTCCTACGAAGTCACAATAACACTAATTATCATCTTTTACCTGTTTATAATGTCAGAAATAGACATAGTAACAATCCGCCTAACCAATTTTTCTACACCAACTATCACCCTGTCTATCCCCCTTGCCACCATGTGGGTAGTAGTAATCC
>BAH351|This study
TAATGGGTGTAGCATTTTTCACCTTGCTCGAACGAAAAGCCCTCGGTTACTTCCAAATCCGAAAAGGTCCAAATAAAGTCGGAATTATTGGGATTCCACAACCATTAGCAGACGCCCTAAAACTCTTCGTTAAAGAATGAGTTATACCAACATCATCAAACTATCTACCATTCATTCTAACCCCAACAGTTATGCTTATCATAGCACTAAGACTATGACAATTATTCCCATCTTTCATACTCTCAACTCAAATAACCTTAGGGATGCTTTTGTTTTTATGCATCTCTTCCATGGCCGTTTACACAACCCTAATAGCAGGCTGAGCCTCAAACTCAAAATACGCCTTACTAGGTGCTATCCGGGCCATAGCTCAAACAATCTCCTACGAAGTCACAATAACACTAATTATCATTTTTTACCTGTTCATAATGTCACAAATAGACATAGTAACAATCCGCCTAACTAATTTTTCTATACCAACTATCACCCTGTCTATCCCCCTTGCCACCATGTGGGTAGTAGTAATCC
>FJ601220|Szumowski et al. 2012
TAATGGGTGTAGCATTTTTCACCTTGCTAGAACGAAAAGCCCTCGGTTACTTCCAAATCCGAAAAGGTCCAAATAAAGTCGGGATTATTGGGATTCCACAACCATTAGCAGACGCCCTAAAACTCTTCGTTAAAGAATGAGTTATACCAACATCATCAAACTATCTACCATTTATTTTAACCCCAACAGTTATGCTTATCATAGCACTAAGACTATGACAATTATTCCCATCTTTCATACTCTCAACTCAAATAACCTTAGGAATGCTTTTGTTTTTGTGCATCTCTTCCATGGCCGTCTACACAACCTTAATAGCAGGCTGAGCCTCAAACTCAAAATACGCCTTACTAGGTGCTATCCGAGCCATAGCTCAAACAATCTCCTACGAAGTCACAATAACACTAATTATCATTTTTTACCTATTTATAATGTCACAAATAGACATAGTAACAATCCGCCTAACCAATTTTTCTATACCAACTATCACCCTGTCTATCCCCCTTGCCACCATGTGGGTAGTAGTAATCC
>FJ601221|Szumowski et al. 2012
TAATGGGTGTAGCATTTTTCACCTTGCTAGAACGAAAAGCCCTCGGTTACTTCCAAATCCGAAAAGGTCCAAACAAAGTCGGGATTATTGGGATTCCACAACCATTAGCAGACGCCCTAAAACTCTTCGTTAAAGAATGAGTTATACCAACATCATCAAACTATCTACCATTCATTTTAACCCCAACAGTTATGCTTATCATAGCACTAAGACTATGACAATTATTCCCATCTTTCATACTCTCAACTCAAATAACCTTAGGGATGCTTTTGTTTTTGTGCATCTCTTCCATGGCCGTTTACACAACCCTAATAGCAGGCTGAGCCTCAAACTCAAAATACGCCTTACTAGGTGCTATCCGAGCCATAGCTCAAACAATCTCCTACGAAGTCACAATAACACTAATTATCATTTTTTACCTATTTATAATGTCACAAATAGACATAGTAACAATCCGCCTAACCAATTTTTCTATACCAACTATCACCCTGTCTATCCCCCTTGCCACCATGTGGGTAGTAGTAATCC
>FJ601222|Szumowski et al. 2012
TAATGGGTGTAGCATTTTTCACCTTGCTAGAACGAAAAGCCCTCGGTTACTTCCAAATCCGAAAAGGTCCAAATAAAGTCGGGATTATTGGGATTCCACAACCATTAGCAGACGCCCTAAAACTCTTCGTTAAAGAATGAGTTATACCAACATCATCAAACTATCTACCATTTATTTTAACCCCAACAGTTATGCTTATCATAGCACTAAGACTATGACAATTATTCCCATCTTTCATACTCTCAACTCAAATAACCTTAGGAATGCTTTTGTTTTTGTGCATCTCTTCCATGGCCGTTTACACAACCTTAATAGCAGGCTGAGCCTCAAACTCAAAATACGCCTTACTAGGTGCTATCCGAGCCATAGCTCAAACAATCTCCTACGAAGTCACAATAACACTAATTATTATTTTTTACCTATTTATAATGTCACAAATAGACATAGTAACAATCCGCCTAACCAATTTTTCTATACCAACTATCACCCTGTCTATCCCCCTTGCCACCATGTGGGTAGTAGTAATCC
>FJ601223|Szumowski et al. 2012
TAATGGGTGTAGCATTTTTCACCTTGCTAGAACGAAAAGCCCTTGGTTACTTCCAAATCCGAAAAGGTCCGAATAAAGTCGGGATTATTGGGATTCCACAACCATTAGCAGACGCCCTAAAACTCTTCGTTAAAGAATGAGTTATACCAACATCATCAAACTATCTACCATTCATTTTAACCCCAACAGTTATGCTTATCATAGCACTAAGACTATGACAATTATTCCCATCTTTCATACTCTCAACTCAAATAACCTTAGGAATGCTTTTGTTTTTGTGCATCTCTTCCATGGCCGTTTACACAACCCTAATAGCAGGCTGAGCCTCAAACTCAAAATACGCCTTACTAGGTGCTATCCGAGCCATAGCTCAAACAATCTCCTACGAAGTCACAATAACACTAATTATCATTTTTTACCTATTTATAATGTCACAAATAGATATAGTAACAATCCGCCTAACCAATTTTTCTATGCCAACTATCACCCTGTCTATCCCCCTTGCCACCATGTGGATAGTAGTAATCC
>FJ601224|Szumowski et al. 2012
TAATGGGTGTAGCATTTTTCACATTGCTAGAACGAAAAGCCCTCGGTTACTTCCAAATCCGAAAAGGTCCAAATAAAGTCGGGATTATTGGGATTCCACAACCATTAGCAGACGCCCTAAAACTCTTCGTTAAAGAGTGAGTTATACCAACATCATCAAACTATCTACCATTCATTTTAACCCCAACAGTTATGCTTATCATAGCACTAAGACTATGACAATTATTCCCATCTTTCATACTCTCAACTCAAATAACCTTAGGGATGCTTTTGTTTTTGTGCATCTCTTCCATGGCCGTTTACACAACCCTAATAGCAGGCTGAGCCTCAAACTCAAAATACGCCTTACTAGGTGCTATCCGAGCCATAGCTCAAACAATCTCCTACGAAGTCACAATAACACTAATTATCATTTTTTACCTATTTATAATGTCACAAATAGACATAGTAACAATCCGCCTAACCAATTTTTCTATACCAACTATCACCCTGTCTATCCCCCTTGCCACCATGTGGGTAGTAGTAATCC
>FJ601225|Szumowski et al. 2012
TAATGGGTGTAGCATTTTTCACCTTGCTAGAACGAAAAGCCCTCGGCTACTTCCAAATCCGAAAAGGTCCAAATAAAGTCGGGATTATTGGGATTCCACAACCATTAGCAGACGCTCTAAAACTCTTCGTTAAAGAATGAGTTATACCAACATCATCAAACTATCTACCATTCATTTTAACCCCAACAGTTATGCTTATCATAGCACTAAGACTATGACAATTATTCCCATCTTTCATACTCTCAACTCAAATAACCTTAGGGATACTTTTGTTTTTGTGCATCTCTTCCATGGCCGTTTACACAACCCTAATAGCAGGCTGAGCCTCAAACTCAAAATACGCCTTACTAGGTGCTATTCGAGCCATAGCTCAAACAATCTCCTACGAAGTCACAATAACACTAATTATCATTTTTTACCTATTTATAATGTCACAAATAGACATAGTAACAATCCGCCTAACCAATTTCTCTATACCAACTATCACCCTGTCTATCCCCCTTGCCACCATGTGGGTAGTAGTAATCC
>FJ601226|Szumowski et al. 2012
TAATGGGTGTAGCATTTTTCACCTTGCTAGAACGAAAAGCCCTCGGTTACTTCCAAATCCGAAAAGGTCCAAATAAAGTCGGGATTATTGGGATTCCACAACCATTAGCAGACGCCCTAAAACTCTTCGTTAAAGAATGAGTTATACCAACATCATCAAACTATCTACCATTCATTTTAACCCCAACAGTTATGCTTATCATAGCACTAAGACTATGACAATTATTCCCATCTTTCATACTCTCAACTCAAATAACCTTAGGGATGCTTTTGTTTTTGTGCATCTCTTCCATGGCCGTTTACACAACCCTAATAGCAGGCTGAGCCTCAAACTCAAAATACGCCTTACTAGGTGCTATCCGAGCCATAGCTCAAACAATCTCCTACGAAGTCACAATAACGCTAATTATCATTTTTTACCTATTTATAATGTCACAAATAGACATAGTAACAATCCGCCTAACCAATTTTTCTATACCAACTATCACCCTGTCTATCCCCCTTGCCACCATGTGAGTAGTAGTAATCC
>FJ601227|Szumowski et al. 2012
TAATGGGTGTAGCATTTTTCACCTTGCTAGAACGAAAAGCCCTCGGTTACTTCCAAATCCGAAAAGGTCCAAATAAAGTCGGGATTATTGGGATTCCACAACCATTAGCAGACGCCCTAAAACTCTTCGTTAAAGAATGAGTTATACCAACATCATCAAACTATCTACCATTTATTTTAACCCCAACAGTTATGCTTATCATAGCACTAAGACTATGACAATTATTCCCATCTTTCATACTCTCAACTCAAATAACCTTAGGAATGCTTTTGTTTTTGTGCATCTCTTCCATGGCCGTTTACACAACCTTAATAGCAGGCTGAGCCTCAAACTCAAAATACGCCTTACTAGGTGCTATCCGAGCCATAGCTCAAACAATCTCCTACGAAGTCACAATAACACTAATTATCATTTTTTACCTATTTATAATGTCACAAATAGACATAGTAACAATCCGCCTAACCAATTTTTCTATACCAACTATCACCCTGTCTATCCCCCTTGCCACCATGTGGGTAGTAGTAATCC
>FJ601228|Szumowski et al. 2012
TAATGGGTGTAGCATTTTTCACCTTGCTAGAACGAAAAGCCCTCGGTTACTTCCAAATCCGAAAAGGTCCAAATAAAGTCGGGATTATTGGGATTCCACAACCATTAGCAGACGCCCTAAAACTCTTCGTTAAAGAATGAGTTATACCAACATCATCAAACTATCTACCATTTATTTTAACCCCAACAGTTATGCTTATCATAGCACTAAGACTATGACAATTATTCCCATCTTTCATACTCTCAACTCAAATAACCTTAGGAATGCTTTTGTTTTTGTGCATCTCTTCCATGGCCGTTTACACAACCTTAATAGCAGGCTGAGCCTCAAACTCAAAATACGCCTTACTAGGTGCTATCCGAGCCATAGCTCAAACAATCTCCTACGAAGTCACAATAACACTAATTATCATTTTTTACCTATTTATAATGTCACAAATAGACATAGTAACAATCCGCCTAACCAATTTTTCTATACCAACTATCACCCTGTCTATCCCCCTTGCCACCATGTGGGTAGTAGTAATCC
>FJ601229|Szumowski et al. 2012
TAATGGGTGTAGCATTTTTCACCTTGCTCGAACGAAAAGCCCTCGGTTATTTCCAAATCCGAAAAGGTCCAAATAAAGTCGGGATTATTGGGATTCCACAACCATTAGCAGACGCCCTAAAACTCTTCGTTAAAGAATGAGTTATACCAACATCATCAAACTATCTACCATTCATTCTAACCCCAACAGTTATGCTTATCATAGCACTAAGACTATGACAATTATTCCCATCTTTCATACTCTCAACCCAAATAACCTTAGGGATGCTTTTGTTTTTGTGCATCTCTTCCATGGCCGTTTACACAACCCTAATAGCAGGCTGAGCCTCAAACTCAAAATATGCCTTACTAGGTGCTATCCGGGCCATAGCTCAAACAATCTCCTATGAAGTCACAATAACACTAATTATCATTTTTTACCTGTTTATAATGTCACAAATAGACATAGTAACAATCCGCCTAACCAATTTTTCTATACCAACTATCACCCTGTCTATCCCCCTTGCCACCATGTGGGTAGCAGTAATCC
>FJ601230|Szumowski et al. 2012
TAATGGGTGTAGCATTTTTCACCTTGCTAGAACGAAAAGCCCTCGGTTACTTCCAAATCCGAAAAGGTCCAAATAAAGTCGGGATTATTGGGATTCCACAACCATTAGCAGACGCCCTAAAACTCTTCGTTAAAGAATGAGTTATACCAACATCATCAAACTATCTACCATTCATTTTAACCCCAACAGTTATGCTTATCATAGCACTAAGACTATGACAATTATTCCCATCTTTCATACTCTCAACTCAAATAACCTTAGGAATGCTTTTGTTTTTGTGCATCTCTTCCATGGCCGTTTACACAACCTTAATAGCAGGCTGAGCCTCAAACTCAAAATACGCCTTACTAGGTGCTATCCGAGCCATAGCTCAAACAATCTCCTACGAAGTCACAATAACACTAATTATCATTTTTTACCTATTTATAATGTCACAAATAGACATAGTAACAATCCGCCTAACCAATTTTTCTATACCAACTATCACCCTGTCTATCCCCCTTGCCACCATGTGAGTAGTAGTAATCC
>FJ601231|Szumowski et al. 2012
TAATGGGTGTAGCATTTTTCACCTTGCTCGAACGAAAGGCCCTCGGTTACTTCCAAATCCGAAAAGGTCCAAATAAAGTCGGGATTATTGGGATTCCACAACCATTAGCAGACGCCCTAAAACTCTTCGTTAAAGAATGAGTTATACCAACATCATCAAACTATCTACCATTTATTCTAACCCCAACAGTTATGCTTATCATAGCACTAAGACTATGACAATTATTCCCATCTTTCATACTCTCAACTCAAATAACCTTAGGAATGCTTTTGTTTTTGTGCATCTCTTCCATAGCCGTTTACACAACCCTAATAGCAGGCTGAGCCTCAAACTCAAAATACGCCTTACTAGGTGCTATCCGGGCCATAGCTCAAACAATCTCCTACGAAGTTACAATAACACTAATTATCATTTTTTACCTGTTTATAATGTCACAAATAGACATAGTAACAATCCGCCTAACCAATTTTTCTATACCAACTATCACCCTGTCTATCCCCCTTGCCACCATGTGGGTAGTAGTAATCC
>FJ601233|Szumowski et al. 2012
TAATGGGTGTAGCATTTTTCACCTTGCTAGAACGAAAAGCCCTCGGTTACTTCCAAATCCGAAAAGGTCCAAATAAAGTCGGGATTATTGGGATTCCACAACCATTAGCAGACGCCCTAAAACTCTTCGTTAAAGAATGAGTTATACCAACATCATCAAACTATCTACCATTCATTTTAACCCCAACAGTTATGCTTATCATAGCACTAAGACTATGACAATTATTCCCATCTTTCATACTCTCAACTCAAATAACCTTAGGGATGCTTTTGTTTTTGTGCATCTCTTCCATGGCCGTTTACACAACCCTAATAGCAGGCTGAGCCTCAAACTCAAAATACGCCTTACTAGGTGCTATCCGAGCCATAGCTCAAACAATCTCCTACGAAGTCACAATAACACTAATTATCATTTTTTACCTATTTATAATGTCACAAATAGACATAGTAACAATCCGCCTAACCAATTTTTCTATACCAACTATCACCCTGTCTATCCCCCTTGCCACCATGTGAGTAGTAGTAATCC
>FJ601234|Szumowski et al. 2012
TAATGGGTGTAGCATTTTTCACCTTGCTCGAACGAAAAGCCCTCGGTTACTTCCAAATCCGAAAAGGTCCAAATAAAGTCGGGATTATTGGGATTCCACAACCATTAGCAGACGCCCTAAAACTCTTCGTTAAAGAATGAGTTATACCAACATCATCAAACTATCTACCATTTATTCTAACCCCAACAGTTATGCTTATCATAGCACTAAGACTATGACAATTATTCCCATCTTTCATACTCTCAACTCAAATAACCTTAGGAATGCTTTTGTTTTTGTGCATCTCTTCCATGGCCGTTTACACAACCCTAATAGCAGGCTGAGCCTCAAACTCAAAATACGCCTTACTAGGTGCTATCCGGGCCATAGCTCAAACAATCTCCTACGAAGTTACAATAACACTAATTATCATTTTTTACCTGTTTATAATGTCACAAATAGACATAGTAACAATCCGCCTAACCAATTTTTCTATACCAACTATCACCCTGTCTATCCCCCTTGCCACCATGTGGGTAGTAGTAATCC
>FJ601235|Szumowski et al. 2012
TAATGGGTGTAGCATTTTTCACATTGCTAGAACGAAAAGCCCTCGGTTACTTCCAAATCCGAAAAGGTCCAAATAAAGTCGGGATTATTGGGATTCCACAACCATTAGCAGACGCCCTAAAACTCTTCGTTAAAGAGTGAGTTATACCAACATCATCAAACTATCTACCATTCATTTTAACCCCAACAGTTATGCTTATCATAGCACTAAGACTATGACAATTATTCCCATCTTTCATACTCTCAACTCAAATAACCTTAGGGATGCTTTTGTTTTTGTGCATCTCTTCCATAGCCGTTTACACAACCCTAATAGCAGGCTGAGCCTCAAACTCAAAATACGCCTTACTAGGTGCTATCCGAGCCATAGCTCAAACAATCTCCTACGAAGTCACAATAACACTAATTATCATTTTTTACCTATTTATAATGTCACAAATAGACATAGTAACAATCCGCCTAACCAATTTTTCTATACCAACTATCACCCTGTCTATCCCCCTTGCCACCATGTGGGTAGTAGTAATCC
>FJ601236|Szumowski et al. 2012
TAATGGGTGTAGCATTTTTCACCTTGCTAGAACGAAAAGCCCTCGGTTACTTCCAAATCCGAAAAGGTCCAAATAAAGTCGGGATTATTGGGATTCCACAACCATTAGCAGACGCCCTAAAACTCTTCGTTAAAGAATGAGTTATACCAACATCATCAAACTATCTACCATTCATTTTAACCCCAACAGTTATGCTTATCATAGCACTAAGACTATGACAATTATTCCCATCTTTCATACTCTCAACTCAAATAACCTTAGGAATGCTTTTGTTTTTGTGCATCTCTTCCATGGCCGTTTACACAACCCTAATAGCAGGCTGAGCCTCAAACTCAAAATACGCCTTACTAGGTGCTATCCGAGCCATAGCTCAAACAATCTCCTACGAAGTCACAATAACACTAATTATCATTTTTTACCTATTTATAATGTCACAAATAGACATAGTAACAATCCGCCTAACCAATTTTTCTATACCAACTATCACCTTGTCTATCCCCCTTGCCACCATATGGGTAGTAGTAATCC
>FJ601237|Szumowski et al. 2012
TAATGGGTGTAGCATTTTTCACCTTGCTAGAACGAAAAGCCCTCGGTTACTTCCAAATCCGAAAAGGTCCAAATAAAGTCGGGATTATTGGGATTCCACAACCATTAGCAGACGCCCTAAAACTCTTCGTTAAAGAATGAGTTATACCAACATCATCAAACTATCTACCATTTATTTTAACCCCAACAGTTATGCTTATCATAGCACTAAGACTATGACAATTATTCCCATCTTTCATACTCTCAACTCAAATAACCTTAGGAATGCTTTTGTTTTTGTGCATCTCTTCCATGGCCGTTTACACAACCTTAATAGCAGGCTGAGCCTCAAACTCAAAATACGCCTTACTAGGTGCTATCCGAGCCATAGCTCAAACAATCTCCTACGAAGTCACAATAACACTAATTATCATTTTTTACCTATTTATAATGTCACAAATAGACATAGTAACAATCCGCCTAACCAATTTTTCTATACCAACTATCACCCTGTCTATCCCCCTTGCCACCATGTGGGTAGTAGTAATCC
>FJ601238|Szumowski et al. 2012
TAATGGGTGTAGCATTTTTCACCTTGCTAGAACGAAAAGCCCTCGGTTACTTCCAAATCCGAAAAGGTCCAAATAAAGTCGGGATTATTGGGATTCCACAACCATTAGCAGACGCCCTAAAACTCTTCGTTAAAGAATGAGTTATACCAACATCATCAAACTATCTACCATTCATTTTAACCCCAACAGTTATGCTTATCATAGCACTAAGACTATGACAATTATTCCCATCTTTCATACTCTCAACTCAAATAACCTTAGGGATGCTTTTGTTTTTATGCATCTCTTCCATGGCCGTTTACACAACCCTAATAGCAGGCTGAGCCTCAAACTCAAAATACGCCTTACTAGGTGCTATCCGAGCCATAGCTCAAACAATCTCCTACGAAGTCACAATAACACTAATTATCATTTTTTACCTATTTATAATGTCACAAATAGACATAGTAACAATCCGCCTAACCAATTTTTCTATACCAACTATCACCCTGTCTATCCCCCTTGCCACCATGTGGGTAGTAGTAATCC
>FJ601239|Szumowski et al. 2012
TAATGGGTGTAGCATTTTTCACCTTGCTAGAACGAAAAGCCCTCGGTTACTTCCAAATCCGAAAAGGTCCAAATAAAGTCGGGATTATTGGGATTCCACAACCATTAGCAGACGCCCTAAAACTCTTCGTTAAAGAATGAGTTATACCAACATCATCAAACTATCTACCATTCATTTTAACCCCAACAGTTATGCTTATCATAGCACTAAGACTATGACAATTATTCCCATCTTTCATACTCTCAACTCAAATAACCTTAGGAATGCTTTTGTTTTTGTGCATCTCTTCCATGGCCGTTTACACAACCTTAATAGCAGGCTGAGCCTCAAACTCAAAATACGCCTTACTAGGTGCTATCCGAGCCATAGCTCAAACAATCTCCTACGAAGTCACAATAACACTAATTATCATTTTTTACCTATTTATAATGTCACAAATAGACATAGTAACAATCCGCCTAACCAATTTTTCTATACCAACTATCACCCTGTCTATCCCCCTTGCCACCATGTGGGTAGTAGTAATCC
>FJ601240|Szumowski et al. 2012
TAATGGGTGTAGCATTTTTCACCTTGCTAGAACGAAAAGCCCTCAGTTACTTCCAAATCCGAAAAGGTCCAAATAAAGTCGGGATTATTGGGATTCCACAACCATTAGCAGACGCCCTAAAACTCTTCGTTAAAGAATGAGTTATACCAACATCATCAAACTATCTACCATTCATTTTAGCCCCAACAGTTATGCTTATCATAGCACTAAGACTATGACAATTATTCCCATCTTTCATACTCTCAACTCAAATAACCTTAGGAATGCTTTTGTTTTTGTGCATCTCTTCCATGGCCGTTTACACAACCCTAATAGCAGGCTGAGCCTCAAACTCAAAATACGCCTTACTAGGTGCTATCCGAGCCATAGCTCAAACAATCTCCTACGAAGTCACAATAACACTAATTATCATTTTTTACCTATTTATAATGTCACAAATAGACATAGTAACAATCCGCCTAACCAATTTTTCTATACCAACTATCACCCTGTCTATCCCCCTTGCCACCATGTGGGTAGTAGTAATCC
>FJ601241|Szumowski et al. 2012
TAATGGGTGTAGCATTTTTCACCTTGCTAGAACGAAAAGCCCTCGGTTACTTCCAAATCCGAAAAGGTCCAAATAAAGTCGGGATTATTGGGATTCCACAACCATTAGCAGACGCCCTAAAACTCTTCGTTAAAGAATGAGTTATACCAACATCATCAAACTATCTACCATTTATTTTAACCCCAACAGTTATGCTTATCATAGCACTAAGACTATGACAATTATTCCCATCTTTCATACTCTCAACTCAAATAACCTTAGGAATGCTTTTGTTTTTGTGCATCTCTTCCATGGCCGTTTACACAACCTTAATAGCAGGCTGAGCCTCAAACTCAAAATACGCCTTACTAGGTGCTATCCGAGCCATAGCTCAAACAATCTCCTACGAAGTCACAATAACACTAATTATCATTTTTTACCTATTTATAATGTCACAAATAGACATAGTAACAATCCGCCTAACCAATTTTTCTATACCAACTATCACCCTGTCTATCCCCCTTGCCACCATGTGGGTAGTAGTAATCC
>FJ601242|Szumowski et al. 2012
TAATGGGTGTAGCATTTTTCACCTTGCTAGAACGAAAAGCCCTCGGTTACTTCCAAATCCGAAAAGGTCCAAATAAAGTCGGGATTATTGGGATTCCACAACCATTAGCAGACGCCCTAAAACTCTTCGTTAAAGAATGAGTTATACCAACATCATCAAACTATCTACCATTCATTTTAACCCCAACAGTTATGCTTATCATAGCACTAAGACTATGACAATTATTTCCATCTTTCATACTCTCAACTCAAATAACCTTAGGAATGCTTTTGTTTTTATGCATCTCTTCCATGGCCGTTTACACAACCCTAATAGCAGGCTGAGCCTCAAACTCAAAATACGCCTTACTAGGTGCTATCCGAGCCATAGCTCAAACAATCTCCTACGAAGTCACAATAACACTAATTATCATTTTTTACCTATTTATAATGTCACAAATAGACATAGTAACAATCCGCTTAACCAATTTTTCTATACCAACTATCACCCTGTCTATCCCCCTTGCCACCATGTGGGTAGTAGTAATCC
>FJ601243|Szumowski et al. 2012
TAATGGGTGTAGCATTTTTCACCTTGCTAGAACGAAAAGCCCTCGGTTACTTCCAAATCCGAAAAGGTCCAAATAAAGTCGGGATTATTGGGATTCCACAACCATTAGCAGACGCCCTAAAACTCTTCGTTAAAGAATGAGTTATACCAACATCATCAAACTATCTACCATTTATTTTAACCCCAACAGTTATGCTTATCATAGCACTAAGACTATGACAATTATTCCCATCTTTCATACTCTCAACTCAAATAACCTTAGGAATGCTTTTGTTTTTGTGCATCTCTTCCATGGCCGTTTACACAACCTTAATAGCAGGCTGAGCCTCAAACTCAAAATACGCCTTACTAGGTGCTATCCGAGCCATAGCTCAAACAATCTCCTACGAAGTCACAATAACACTAATTATCATTTTTTACCTATTTATAATGTCACAAATAGACATAGTAACAATCCGCCTAACCAATTTTTCTATACCAACTATCACCCTGTCTATCCCCCTTGCCACCATGTGGGTAGTAGTAATCC
>FJ601244|Szumowski et al. 2012
TAATGGGTGTAGCATTTTTCACCTTGCTAGAACGAAAAGCCCTCGGTTACTTCCAAATCCGAAAAGGTCCAAATAAAGTCGGGATTATTGGGATTCCACAACCATTAGCAGACGCCCTAAAACTCTTCGTTAAAGAATGAGTTATACCAACATCATCAAACTATCTACCATTCACTTTAACCCCAACAGTTATGCTTATCATAGCACTAAGACTATGACAATTATTCCCATCTTTCATACTCTCAACTCAAATAACCTTAGGAATGCTTTTGTTTTTGTGCATCTCTTCCATGGCCGTTTACACAACCTTAATAGCAGGCTGAGCCTCAAACTCAAAATACGCCTTACTAGGTGCTATCCGAGCCATAGCTCAAACAATCTCCTACGAAGTCACAATAACACTAATTATCATTTTTTACCTATTTATAATGTCACAAATAGACATAGTAACAATCCGCCTAACCAATTTTTCTATACCAACTATCACCCTGTCTATCCCCCTTGCCACCATGTGGGTAGTAGTAATCC
>FJ601245|Szumowski et al. 2012
TAATGGGTGTAGCATTTTTCACCTTGCTAGAACGAAAAGCCCTCGGTTACTTCCAAATCCGAAAAGGTCCAAATAAAGTCGGGATTATTGGGATTCCACAACCATTAGCAGACGCCCTAAAACTCTTCGTTAAAGAATGAGTTATACCAACATCATCAAACTATCTACCATTTATTTTAACCCCAACAGTTATGCTTATCATAGCACTAAGACTATGACAATTATTCCCATCTTTCATACTCTCAACTCAAATAACCTTAGGAATGCTTTTGTTTTTGTGCATCTCTTCCATGGCCGTTTACACAACCTTAATAGCAGGCTGAGCCTCAAACTCAAAATACGCCTTACTAGGTGCTATCCGAGCCATAGCTCAAACAATCTCCTACGAAGTCACAATAACACTAATTATCATTTTTTACCTATTTATAATGTCACAAATAGACATAGTAACAATCCGCCTAACCAATTTTTCTATACCAACTATCACCCTGTCTATCCCCCTTGCCACCATGTGGGTAGTAGTAATCC
>FJ601246|Szumowski et al. 2012
TAATGGGTGTAGCATTTTTCACCTTGCTAGAACGAAAAGCCCTCGGTTACTTCCAAATCCGAAAAGGTCCAAATAAAGTCGGGATTATTGGGATTCCACAACCATTAGCAGACGCCCTAAAACTCTTCGTTAAAGAATGAGTTATACCAACATCATCAAACTATCTACCATTCACTTTAACCCCAACAGTTATGCTTATCATAGCACTAAGACTATGACAATTATTCCCATCTTTCATACTCTCAACTCAAATAACCTTAGGAATGCTTTTGTTTTTGTGCATCTCTTCCATGGCCGTTTACACAACCTTAATAGCAGGCTGAGCCTCAAACTCAAAATACGCCTTACTAGGTGCTATCCGAGCCATAGCTCAAACAATCTCCTACGAAGTCACAATAACACTAATTATCATTTTTTACCTATTTATAATGTCACAAATAGACATAGTAACAATCCGCCTAACCAATTTTTCTATACCAACTATCACCCTGTCTATCCCCCTTGCCACCATGTGGGTAGTAGTAATCC
>FJ601247|Szumowski et al. 2012
TAATGGGTGTAGCATTTTTCACCTTACTCGAACGAAAAGCCCTCGGTTACTTCCAAATCCGAAAAGGTCCAAATAAAGTCGGGATTATTGGGATTCCACAACCATTAGCAGACGCCCTAAAACTCTTCGTTAAAGAATGAGTTATACCAACATCATCAAACTATCTACCATTCATTCTAACCCCAACAGTTATGCTTATCATAGCACTAAGACTATGACAATTATTCCCATCTTTCATACTATCAACTCAAATAACCTTAGGGATGCTTTTGTTTTTGTGCATCTCTTCCATGGCCGTTTACACAACCCTAATAGCAGGCTGAGCCTCAAACTCAAAATACGCCTTACTAGGTGCTATCCGGGCCATAGCTCAAACAATCTCCTACGAAGTCACAATAACACTAATTATCATTTTTTACCTGTTTATAATATCACAAATAGACATAGTAACAATCCGCCTAACCAATTTTTCTATACCAACTATCACCCTGTCTATCCCCCTTGCCACCATGTGGGTAGTAGTAATCC
>FJ601248|Szumowski et al. 2012
TAATGGGTGTAGCATTTTTCACCTTGCTAGAACGAAAAGCCCTCGGTTACTTCCAAATCCGAAAAGGTCCAAATAAAGTCGGGATTATTGGGATTCCACAACCATTAGCAGACGCCCTAAAACTCTTCGTTAAAGAATGAGTTATACCAACATCATCAAACTATCTACCATTTATTTTAACCCCAACAGTTATGCTTATCATAGCACTAAGACTATGACAATTATTCCCATCTTTCATACTCTCAACTCAAATAACCTTAGGAATGCTTTTGTTTTTGTGCATCTCTTCCATGGCCGTTTACACAACCTTAATAGCAGGCTGAGCCTCAAACTCAAAATACGCCTTACTAGGTGCTATCCGAGCCATAGCTCAAACAATCTCCTACGAAGTCACAATAACACTAATTATTATTTTTTACCTATTTATAATGTCACAAATAGACATAGTAACAATCCGCCTAACCAATTTTTCTATACCAACTATCACCCTGTCTATCCCCCTTGCCACCATGTGGGTAGTAGTAATCC
>FJ601249|Szumowski et al. 2012
TAATGGGTGTAGCATTTTTCACCTTGCTCGAACGAAAGGCCCTCGGTTACTTCCAAATCCGAAAAGGTCCAAATAAAGTCGGGATTATTGGGATTCCACAACCATTAGCAGACGCCCTAAAACTCTTCGTTAAAGAATGAGTTATACCAACATCATCAAACTATCTACCATTTATTCTAACCCCAACAGTTATGCTTATCATAGCACTAAGACTATGACAATTATTCCCATCTTTCATACTCTCAACTCAAATAACCTTAGGAATGCTTTTGTTTTTGTGCATCTCTTCCATAGCCGTTTACACAACCCTAATAGCAGGCTGAGCCTCAAACTCAAAATACGCCTTACTAGGTGCTATCCGGGCCATAGCTCAAACAATCTCCTACGAAGTTACAATAACACTAATTATCATTTTTTACCTGTTTATAATGTCACAAATAGACATAGTAACAATCCGCCTAACCAATTTTTCTATACCAACTATCACCCTGTCTATCCCCCTTGCCACCATGTGGGTAGTAGTAATCC
>FJ601250|Szumowski et al. 2012
TAATGGGTGTAGCATTTTTCACCTTGCTAGAACGAAAAGCCCTCGGTTACTTCCAAATCCGAAAAGGTCCAAATAAAGTCGGGATTATTGGGATTCCACAACCATTAGCAGACGCCCTAAAACTCTTCGTTAAAGAATGAGTTATACCAACATCATCAAACTATCTACCATTTATTTTAACCCCAACAGTTATGCTTATCATAGCACTAAGACTATGACAATTATTCCCATCTTTCATACTCTCAACTCAAATAACCTTAGGAATGCTTTTGTTTTTGTGCATCTCTTCCATGGCCGTTTACACAACCTTAATAGCAGGCTGAGCCTCAAACTCAAAATACGCCTTACTAGGTGCTATCCGAGCCATAGCTCAAACAATCTCCTACGAAGTCACAATAACACTAATTATCATTTTTTACCTATTTATAATGTCACAAATAGACATAGTAACAATCCGCCTAACCAATTTTTCTATACCAACTATCACCCTGTCTATCCCCCTTGCCACCATGTGGGTAGTAGTAATCC
>FJ601251|Szumowski et al. 2012
TAATAGGTGTAGCATTTTTCACCTTGCTAGAACGAAAAGCCCTCGGTTACTTCCAAATCCGAAAAGGTCCAAATAAAGTCGGGATTATTGGGATTCCACAACCATTAGCAGACGCCCTAAAACTCTTCGTTAAAGAATGAGTTATACCAACATCATCAAACTATCTACCATTCATTTTAACCCCAACAGTTATGCTTATCATAGCACTAAGACTATGACAATTATTCCCATCTTTCATACTCTCAACTCAAATAACCTTAGGAATGCTTTTGTTTTTGTGCATCTCTTCCATGGCCGTTTACACAACCCTAATAGCAGGCTGAGCCTCAAACTCAAAATACGCCTTACTAGGTGCTATCCGAGCCATAGCTCAAACAATCTCCTACGAAGTCACAATAACACTAATTATCATTTTTTACCTATTTATAATGTCACAAATAGACATAGTAACAATCCGCCTAACCAATTTTTCTATACCAACTATCACCCTGTCTATCCCCCTTGCCACCATGTGAGTAGTAGTAATCC
>FJ601252|Szumowski et al. 2012
TAATGGGTGTAGCATTTTTCACCTTGCTAGAACGAAAAGCCCTCGGTTACTTCCAAATCCGAAAAGGTCCAAATAAAGTCGGAATTATTGGGATTCCACAACCATTAGCAGACGCCCTAAAACTCTTCGTTAAAGAGTGAGTTATACCAACATCATCAAACTATCTACCATTCACTTTAACCCCAACAGTTATGCTTATCATAGCACTAAGACTATGACAATTATTCCCATCTTTCATACTCTCAACTCAAATAACCTTAGGAATGCTTTTGTTTTTGTGCATCTCTTCCATGGCCGTTTACACAACCTTAATAGCAGGCTGAGCCTCAAACTCAAAATACGCCTTACTAGGTGCTATCCGAGCCATAGCTCAAACAATCTCCTACGAAGTCACAATAACACTAATTATCATTTTTTACCTATTTATAATGTCACAAATAGACATAGTAACAATCCGCCTAACCAATTTTTCTATACCAACTATCACCCTGTCTATCCCCCTTGCCACCATGTGGGTAGTAGTAATCC
>FJ601253|Szumowski et al. 2012
TAATGGGTGTAGCATTTTTCACCTTGCTAGAACGAAAAGCCCTCGGTTACTTCCAAATCCGAAAAGGTCCAAATAAAGTCGGGATTATTGGGATTCCACAACCATTAGCAGACGCCCTAAAACTCTTCGTTAAAGAATGAGTTATACCAACATCATCAAACTATCTACCATTTATTTTAACCCCAACAGTTATGCTTATCATAGCACTAAGACTATGACAATTATTCCCATCTTTCATACTCTCAACTCAAATAACCTTAGGAATGCTTTTGTTTTTGTGCATCTCTTCCATGGCCGTTTACACAACCTTAATAGCAGGCTGAGCCTCAAACTCAAAATACGCCTTACTAGGTGCTATCCGAGCCATAGCTCAAACAATCTCCTACGAAGTCACAATAACACTAATTATTATTTTTTACCTATTTATAATGTCACAAATAGACATAGTAACAATCCGCCTAACCAATTTTTCTATACCAACTATCACCCTGTCTATCCCCCTTGCCACCATGTGGGTAGTAGTAATCC
>FJ601254|Szumowski et al. 2012
TAATGGGTGTAGCATTTTTCACCTTGCTAGAACGAAAAGCCCTTGGTTACTTCCAAATCCGAAAAGGTCCAAATAAAGTCGGGATTATTGGGATTCCACAACCATTAGCAGACGCCCTAAAACTCTTCGTTAAAGAATGAGTTATACCAACATCATCAAACTATCTACCATTCATTTTAACCCCAACAGTTATGCTTATCATAGCACTAAGACTATGACAATTATTCCCATCTTTCATACTCTCAACTCAAATAACCTTAGGAATGCTTTTGTTTTTGTGCATCTCTTCCATGGCCGTTTACACAACCTTAATAGCAGGCTGAGCCTCAAACTCAAAATACGCCTTACTAGGTGCTATCCGAGCCATAGCTCAAACAATCTCCTACGAAGTCACAATAACACTAATTATCATTTTTTACCTATTTATAATGTCACAAATAGACATAGTAACAATCCGCCTAACCAATTTTTCTATACCAACTATCACCCTGTCTATCCCCCTTGCCACCATGTGGGTAGTAGTAATCC
>FJ601255|Szumowski et al. 2012
TAATGGGTGTAGCATTTTTCACCTTGCTAGAACGAAAAGCCCTCGGTTACTTCCAAATCCGAAAAGGTCCAAATAAAGTCGGGATTATTGGGATTCCACAACCATTAGCAGACGCCCTAAAACTCTTCGTTAAAGAATGAGTTATACCAACATCATCAAACTACCTACCATTCATTCTAACCCCAACAGTTATGCTTATCATAGCACTAAGACTATGACAATTATTCCCATCTTTCATACTCTCAACTCAAATAACCTTAGGGATGCTTTTGTTTTTGTGCATCTCTTCCATGGCCGTTTACACAACCCTAATAGCAGGCTGAGCCTCAAACTCAAAATACGCCTTACTAGGTGCTATCCGGGCCATAGCTCAAACAATCTCCTACGAAGTTACAATAACACTAATTATCATTTTTTACCTGTTTATAATGTCACAAATAGACATAGTAACAATCCGCCTAACCAATTTTTCTATACCAACTATCACCCTGTCTATCCCCCTTGCCACCATGTGGGTAGTAGTAATCC
>FJ601256|Szumowski et al. 2012
TAATGGGTGTAGCATTTTTCACCTTGCTAGAACGAAAAGCCCTCGGTTACTTCCAAATCCGAAAAGGTCCAAATAAAGTCGGGATTATCGGGATTCCACAACCATTAGCAGACGCCCTAAAACTCTTCGTTAAAGAATGAGTTATACCAACATCATCAAACTATCTACCATTCATTTTAACCCCAACAGTTATGCTTATCATAGCACTAAGACTATGACAATTATTCCCATCTTTCATACTCTCAACTCAAATAACCTTAGGAATGCTTTTGTTTTTGTGCATCTCTTCCATGGCCGTTTACACAACCCTAATAGCAGGCTGAGCCTCAAACTCAAAATACGCCTTACTAGGCGCTATCCGAGCCATAGCTCAAACAATCTCCTACGAAGTCACAATAACACTAATTATCATTTTTTACCTATTTATAATGTCACAAATAGACATAGTAACAATCCGCCTAACCAATTTTTCTATACCAACTATCACCCTGTCTATCCCCCTTGCCACCATGTGGGTAGTAGTAATCC
>FJ601259|Szumowski et al. 2012
TAATGGGTGTAGCATTTTTCACCTTGCTAGAACGAAAAGCCCTCGGTTACTTCCAAATCCGAAAAGGTCCAAATAAAGTCGGAATTATTGGGATTCCACAACCATTAGCAGACGCCCTAAAACTCTTCGTTAAAGAATGAGTTATACCAACATCATCAAACTATCTACCATTCACTTTAACCCCAACAGTTATGCTTATCATAGCACTAAGACTATGACAGTTATTCCCATCTTTCATACTCTCAACTCAAATAACCTTAGGAATGCTTTTGTTTTTGTGCATCTCTTCCATGGCCGTTTACACAACCTTAATAGCAGGCTGAGCCTCAAACTCAAAATACGCCTTACTAGGTGCTATCCGAGCCATAGCTCAAACAATCTCCTACGAAGTCACAATAACACTAATTATCATTTTTTACCTATTTATAATGTCACAAATAGACATAGTAACAATCCGCCTAACCAATTTTTCTATACCAACTATCACCCTGTCTATCCCCCTTGCCACCATGTGGGTAGTAGTAATCC
>FJ601260|Szumowski et al. 2012
TAATGGGTGTAGCATTTTTCACCTTGCTAGAACGAAAAGCCCTCGGTTACTTCCAAATCCGAAAAGGTCCAAATAAAGTCGGGATTATTGGGATTCCACAACCATTAGCAGACGCCCTAAAACTCTTCGTTAAAGAATGAGTTATACCAACATCATCAAACTATCTACCATTTATTTTAACCCCAACAGTTATGCTTATCATAGCACTAAGACTATGACAATTATTCCCATCTTTCATACTCTCAACTCAAATAACCTTAGGAATGCTTTTGTTTTTGTGCATCTCTTCCATGGCCGTTTACACAACCTTAATAGCAGGCTGAGCCTCAAACTCAAAATACGCCTTACTAGGTGCTATCCGAGCCATAGCTCAAACAATCTCCTACGAAGTCACAATAACACTAATTATCATTTTTTACCTATTTATAATGTCACAAATAGACATAGTAACAATCCGCCTAACCAATTTTTCTATACCAACTATCACCCTGTCTATCCCCCTTGCCACCATGTGGGTAGTAGTAATCC
>FJ601261|Szumowski et al. 2012
TAATGGGTGTAGCATTTTTCACCTTGCTAGAACGAAAAGCCCTCGGTTACTTCCAAATCCGAAAAGGTCCAAATAAAGTCGGGATTATTGGAATTCCACAACCATTAGCAGACGCCCTAAAACTCTTCGTTAAAGAATGAGTTATACCAACATCATCAAACTATCTACCATTCATTTTAACCCCAACAGTTATGCTTATCATAGCACTAAGACTATGACAATTATTCCCATCTTTCATACTCTCAACTCAAATAACCTTAGGGATGCTTTTGTTTTTGTGCATCTCTTCCATGGCCGTTTACACAACCCTAATAGCAGGCTGAGCCTCAAACTCAAAATACGCCTTACTAGGTGCTATCCGAGCCATAGCTCAAACAATCTCCTACGAAGTCACAATAACACTAATTATCATTTTTTACCTATTTATAATATCACAAATAGACATAGTAACAATCCGCCTAACCAATTTTTCTATACCAGCTATTACCCTGTCTATCCCCCTTGCCACCATGTGGGTAGTAGTAATCC
>FJ601262|Szumowski et al. 2012
TAATGGGTGTAGCATTTTTCACCTTGCTAGAACGAAAAGCCCTCGGTTACTTCCAAATCCGAAAAGGTCCAAATAAAGTCGGGATTATTGGGATTCCACAACCATTAGCAGACGCCCTAAAACTCTTCGTTAAAGAATGAGTTATACCAACATCATCAAACTATCTACCATTCACTTTAACCCCAACAGTTATGCTTATCATAGCACTAAGACTATGACAATTATTCCCATCTTTCATACTCTCAACTCAAATAACCTTAGGAATGCTTTTGTTTTTGTGCATCTCTTCCATGGCCGTTTACACAACCTTAATAGCAGGCTGAGCCTCAAACTCAAAATACGCCTTACTAGGTGCTATCCGAGCCATAGCTCAAACAATCTCCTACGAAGTCACAATAACACTAATTATCATTTTTTACCTATTTATAATGTCACAAATAGACATAGTAACAATCCGCCTAACCAATTTTTCTATACCAACTATCACCCTGTCTATCCCCCTTGCCACCATGTGGGTAGTAGTAATCC
>FJ601263|Szumowski et al. 2012
TAATGGGTGTAGCATTTTTCACCTTGCTAGAACGAAAAGCCCTCGGTTACTTCCAAATCCGAAAAGGTCCAAATAAAGTCGGGATTATTGGGATTCCACAACCATTAGCAGACGCCCTAAAACTCTTCGTTAAAGAATGAGTTATACCAACATCATCAAACTATCTACCATTTATTTTAACCCCAACAGTTATGCTTATCATAGCACTAAGACTATGACAATTATTCCCATCTTTCATACTCTCAACTCAAATAACCTTAGGAATGCTTTTGTTTTTGTGCATCTCTTCCATGGCCGTTTACACAACCTTAATAGCAGGCTGAGCCTCAAACTCAAAATACGCCTTACTAGGTGCTATCCGAGCCATAGCTCAAACAATCTCCTACGAAGTCACAATAACACTAATTATCATTTTTTACCTATTTATAATGTCACAAATAGACATAGTAACAATCCGCCTAACCAATTTTTCTATACCAACTATCACCCTGTCTATCCCCCTTGCCACCATGTGGGTAGTAGTAATCC
>FJ601264|Szumowski et al. 2012
TAATGGGTGTAGCATTTTTCACCTTGCTAGAACGAAAAGCCCTCGGTTACTTCCAAATCCGAAAAGGTCCAAATAAAGTCGGGATTATTGGGATTCCACAACCATTAGCAGACGCCCTAAAACTCTTCGTTAAAGAATGAGTTATACCAACATCATCAAACTATCTACCATTCATTTTAACCCCAACAGTTATGCTTATCATAGCACTAAGACTATGACAATTATTCCCATCTTTCATACTCTCAACTCAAATAACCTTAGGAATGCTTTTGTTTTTGTGCATCTCTTCCATGGCCGTTTACACAACCTTAATAGCAGGCTGAGCCTCAAACTCAAAATACGCCTTACTAGGTGCTATCCGAGCCATAGCTCAAACAATCTCCTACGAAGTCACAATAACACTAATTGTCATTTTTTACCTATTTATAATGTCACAAATAGACATAGTAACAATCCGCCTAACCAATTTTTCTATACCAACTATCACCCTGTCTATCCCCCTTGCCACCATGTGAGTAGTAGTAATCC
>FJ601266|Szumowski et al. 2012
TAATAGGTGTAGCATTTTTCACCTTGCTAGAACGAAAAGCCCTCGGTTACTTCCAAATCCGAAAAGGTCCAAATAAAGTCGGGATTATTGGGATTCCACAACCATTAGCAGACGCCCTAAAACTCTTCGTTAAAGAATGAGTTATACCAACATCATCAAACTATCTACCATTCATTTTAACCCCAACAGTTATGCTTATCATAGCACTAAGACTATGACAATTATTCCCATCTTTCATACTCTCAACTCAAATAACCTTAGGAATGCTTTTGTTTTTGTGCATCTCTTCCATGGCCGTTTACACAACCCTAATAGCAGGCTGAGCCTCAAACTCAAAATACGCCTTACTAGGTGCTATCCGAGCCATAGCTCAAACAATCTCCTACGAAGTCACAATAACACTAATTATCATTTTTTACCTATTTATAATGTCACAAATAGACATAGTAACAATCCGCCTAACCAATTTTTCTATACCAACTATCACCCTGTCTATCCCCCTTGCCACCATGTGAGTAGTAGTAATCC
>FJ601267|Szumowski et al. 2012
TAATAGGTGTAGCATTTTTCACCTTGCTAGAACGAAAAGCCCTCGGTTACTTCCAAATCCGAAAAGGTCCAAATAAAGTCGGGATTATTGGGATTCCACAACCATTAGCAGACGCCCTAAAACTCTTCGTTAAAGAATGAGTTATACCAACATCATCAAACTATCTACCATTCATTTTAACCCCAACAGTTATGCTTATCATAGCACTAAGACTATGACAATTATTCCCATCTTTCATACTCTCAACTCAAATAACCTTAGGAATGCTTTTGTTTTTGTGCATCTCTTCCATGGCCGTTTACACAACCCTAATAGCAGGCTGAGCCTCAAACTCAAAATACGCCTTACTAGGTGCTATCCGAGCCATAGCTCAAACAATCTCCTACGAAGTCACAATAACACTAATTATCATTTTTTACCTATTTATAATGTCACAAATAGACATAGTAACAATCCGCCTAACCAATTTTTCTATACCAACTATCACCCTGTCTATCCCCCTTGCCACCATGTGAGTAGTAGTAATCC
>FJ601269|Szumowski et al. 2012
TAATGGGTGTAGCATTTTTCACCTTGCTAGAACGAAAAGCCCTCGGTTACTTCCAAATCCGAAAAGGTCCAAATAAAGTCGGGATTATTGGGATTCCACAACCATTAGCAGACGCCCTAAAACTCTTCGTTAAAGAATGAGTTATACCAACATCATCAAACTATCTACCATTCATTTTAACCCCAACAGTTATACTTACCATAGCACTAAGACTATGACAATTATTCCCATCTTTCATACTCTCAACTCAAATAACCTTAGGAATGCTTTTGTTTTTGTGCATCTCTTCCATGGCCGTTTACACAACCTTAATAGCAGGCTGAGCCTCAAACTCAAAATACGCCTTACTAGGTGCTATCCGAGCCATAGCTCAAACAATCTCCTACGAAGTCACAATAACACTAATTATCATTTTTTACCTATTTATAATGTCACAAATAGACATAGTAACAATCCGCCTAACCAATTTTTCTATACCAACTATCACCCTGTCTATCCCCCTTGCCACCATATGGGTAGTAGTAATCC
>FJ601270|Szumowski et al. 2012
TAATGGGTGTAGCATTTTTCACCTTGCTAGAACGAAAAGCCCTCGGTTACTTCCAAATCCGAAAAGGTCCAAATAAAGTCGGAATTATTGGGATTCCACAACCATTAGCAGACGCCCTAAAACTCTTCGTTAAAGAGTGAGTTATACCAGCATCATCAAACTATCTACCATTCACTTTAACCCCAACAGTTATGCTTATCATAGCACTAAGACTATGACAATTATTCCCATCTTTCATACTCTCAACTCAAATAACCTTAGGAATGCTTTTGTTTTTGTGCATCTCTTCCATGGCCGTTTACACAACCTTAATAGCAGGCTGAGCCTCAAACTCAAAATACGCCTTACTAGGTGCTATCCGAGCCATAGCTCAAACAATCTCCTACGAAGTCACAATAACACTAATTATCATTTTTTACCTATTTATAATGTCACAAATAGACATAGTAACAATCCGCCTAACCAATTTTTCTATACCAACTATCACCCTGTCTATCCCCCTTGCCACCATGTGGGTAGTAGTAATCC
>FJ601271|Szumowski et al. 2012
TAATGGGTGTAGCATTTTTCACCTTGCTAGAACGAAAAGCCCTCGGTTACTTCCAAATCCGAAAAGGTCCAAATAAAGTCGGGATTATTGGGATTCCACAACCATTAGCAGACGCCCTAAAACTCTTCGTTAAAGAATGAGTTATACCAACATCATCAAACTATCTACCATTCATTTTAACCCCAACAGTTATGCTTATCATAGCACTAAGACTATGACAATTATTCCCATCTTTCATACTCTCAACTCAAATAACCTTAGGGATGCTTTTGTTTTTATGCATCTCTTCCATGGCCGTTTACACAACCCTAATAGCAGGCTGAGCCTCAAACTCAAAATACGCCTTACTAGGTGCTATCCGAGCCATAGCTCAAACAATCTCCTACGAAGTCACAATAACACTAATTATCATTTTTTACCTATTTATAATGTCACAAATAGACATAGTAACAATCCGCCTAACCAATTTTTCTATACCAACTATCACCCTGTCTATCCCCCTTGCCACCATGTGAGTAGTAGTAATCC
>FJ601272|Szumowski et al. 2012
TAATGGGTGTAGCATTTTTCACCTTGCTAGAACGAAAAGCCCTCGGTTACTTCCAAATCCGAAAAGGTCCAAATAAAGTCGGGATTATTGGGATTCCACAACCATTAGCAGACGCCCTAAAACTCTTCGTTAAAGAATGAGTTATACCAACATCATCAAACTATCTACCATTTATTTTAACCCCAACAGTTATGCTTATCATAGCACTAAGACTATGACAATTATTCCCATCTTTCATACTCTCAACTCAAATAACCTTAGGAATGCTTTTGTTTTTGTGCATCTCTTCCATGGCCGTTTACACAACCTTAATAGCAGGCTGAGCCTCAAACTCAAAATACGCCTTACTAGGTGCTATCCGAGCCATAGCTCAAACAATCTCCTACGAAGTCACAATAACACTAATTATCATTTTTTACCTATTTATAATGTCACAAATAGACATAGTAACAATCCGCCTAACCAATTTTTCTATACCAACTATCACCCTGTCTATCCCCCTTGCCACCATGTGGGTAGTAGTAATCC
>FJ601273|Szumowski et al. 2012
TAATGGGTGTAGCATTTTTCACCTTGCTAGAACGAAAAGCCCTCAGTTACTTCCAAATCCGAAAAGGTCCAAATAAAGTCGGAATTATTGGGATTCCACAACCATTAGCAGACGCCCTAAAACTCTTCGTTAAAGAATGAGTTATACCAACATCATCAAACTATCTACCATTCATTTTAACCCCAACAGTTATGCTTATCATAGCACTAAGACTATGACAATTATTCCCATCTTTCATACTCTCAACTCAAATAACCTTAGGAATGCTTTTGTTTTTGTGCATCTCTTCCATGGCCGTTTACACAACCTTAATAGCAGGCTGAGCCTCAAACTCAAAATACGCCTTACTAGGTGCTATCCGAGCCATAGCTCAAACAATCTCCTACGAAGTCACAATAACACTAATTATCATTTTTTACCTATTTATAATGTCACAAATAGACATAGTAACAATCCGCCTAACCAATTTTTCTATACCAACTATCACCCTGTCTATCCCCCTTGCCACCATGTGGGTAGTAGTAATCC
>FJ601274|Szumowski et al. 2012
TAATGGGTGTAGCATTTTTCACCTTGCTAGAACGAAAAGCCCTCGGTTACTTCCAAATCCGAAAAGGTCCAAATAAAGTCGGGATTATCGGGATTCCACAACCATTAGCAGACGCCCTAAAACTCTTCGTTAAAGAATGAGTTATACCAACATCATCAAACTATCTACCATTCATTTTAACCCCAACAGTTATGCTTATCATAGCACTAAGACTATGACAATTATTCCCATCTTTCATACTCTCAACTCAAATAACCTTAGGGATGCTTTTGTTTTTGTGCATCTCTTCCATGGCCGTTTACACAACCCTAATAGCAGGCTGAGCCTCAAACTCAAAATACGCCTTACTAGGTGCTATCCGAGCCATAGCTCAAACAATCTCCTACGAAGTCACAATAACACTAATTATCATTTTTTACCTATTTATAATGTCACAAATAGACATAGTAACAATCCGCCTAACCAATTTTTCTATACCAACTATCACCCTGTCTATCCCCCTTGCCACCATGTGGGTAGTAGTAATCA
>FJ601275|Szumowski et al. 2012
TAATGGGTGTAGCATTTTTCACCTTGCTAGAACGAAAAGCCCTCGGTTACTTCCAAATCCGAAAAGGTCCAAATAAAGTCGGGATTATTGGGATTCCACAACCATTAGCAGACGCCCTAAAACTCTTCGTTAAAGAATGAGTTATACCAACATCATCAAACTATCTACCATTTATTTTAACCCCAACAGTTATGCTTATCATAGCACTAAGACTATGACAATTATTCCCATCTTTCATACTCTCAACTCAAATAACCTTAGGAATGCTTTTGTTTTTGTGCATCTCTTCCATGGCCGTTTACACAACCTTAATAGCAGGCTGAGCCTCAAACTCAAAATACGCCTTACTAGGTGCTATCCGAGCCATAGCTCAAACAATCTCCTACGAAGTCACAATAACACTAATTATCATTTTTTACCTATTTATAATGTCACAAATAGACATAGTAACAATCCGCCTAACCAATTTTTCTATACCAACTATCACCCTGTCTATCCCCCTTGCCACCATGTGGGTAGTAGTAATCC
>FJ601276|Szumowski et al. 2012
TAATGGGTGTAGCATTTTTCACCTTGCTAGAACGAAAAGCCCTCGGTTACTTCCAAATCCGAAAAGGTCCAAATAAAGTCGGGATTATTGGGATTCCACAACCATTAGCAGACGCCCTAAAACTCTTCGTTAAAGAATGAGTTATACCAACATCATCAAACTATCTACCATTCATTTTAACCCCAACAGTTATGCTTATCATAGCACTAAGACTATGACAATTATTCCCATCTTTCATACTCTCAACTCAAATAACCTTAGGAATGCTTTTGTTTTTGTGCATCTCTTCCATGGCCGTTTACACAACCCTAATAGCAGGCTGAGCCTCAAACTCAAAATACGCCTTACTAGGTGCTATCCGAGCCATAGCTCAAACAATCTCCTACGAAGTCACAATAACACTAATTATCATTTTTTACCTATTTATAATGTCACAAATAGACATAGTAACAATCCGCCTAACCAATTTTTCTATACCAGCTATCACCCTGTCTATCCCCCTCGCCACCATGTGGGTAGTAGTAATCC
>FJ601277|Szumowski et al. 2012
TAATGGGTGTAGCATTTTTCACCTTGCTAGAACGAAAAGCCCTCGGTTACTTCCAAATCCGAAAAGGTCCAAATAAAGTCGGGATTATTGGGATTCCACAACCATTAGCAGACGCCCTAAAACTCTTCGTTAAAGAATGAGTTATACCAACATCATCAAACTATCTACCATTTATTTTAACCCCAACAGTTATGCTTATCATAGCACTAAGACTATGACAATTATTCCCATCTTTCATACTCTCAACTCAAATAACCTTAGGAATGCTTTTGTTTTTGTGCATCTCTTCCATGGCCGTTTACACAACCTTAATAGCAGGCTGAGCCTCAAACTCAAAATACGCCTTACTAGGTGCTATCCGAGCCATAGCTCAAACAATCTCCTACGAAGTCACAATAACACTAATTATCATTTTTTACCTATTTATAATGTCACAAATAGACATAGTAACAATCCGCCTAACCAATTTTTCTATACCAACTATCACCCTGTCTATCCCCCTTGCCACCATGTGGGTAGTAGTAATCC
>FJ601278|Szumowski et al. 2012
TAATGGGTGTAGCATTTTTCACCTTGCTAGAACGAAAAGCCCTCGGTTACTTCCAAATCCGAAAAGGTCCAAATAAAGTCGGGATTATTGGGATTCCACAACCATTAGCAGACGCCCTAAAACTCTTCGTTAAAGAATGAGTTATACCAACATCATCAAACTATCTACCATTTATTTTAACCCCAACAGTTATGCTTATCATAGCACTAAGACTATGACAATTATTCCCATCTTTCATACTCTCAACTCAAATAACCTTAGGGATGCTTTTGTTTTTGTGCATCTCTTCCATGGCCGTTTACACAACCCTAATAGCAGGCTGAGCCTCAAACTCAAAATACGCCTTACTAGGTGCTATCCGAGCCATAGCTCAAACAATCTCCTACGAAGTTACAATAACACTAATTATCATTTTTTACCTATTTATAATGTCACAAATAGACATAGTAACAATCCGCCTAACCAATTTTTCTATACCAACTATCACCCTGTCTATCCCCCTTGCCACCATGTGGGTAGTAGTAATCC
>FJ601279|Szumowski et al. 2012
TAATGGGTGTAGCATTTTTCACCTTGCTAGAACGAAAAGCCCTCGGTTACTTCCAAATCCGAAAAGGTCCAAATAAAGTCGGGATTATTGGGATTCCACAACCATTAGCAGACGCCCTAAAACTCTTCGTTAAAGAATGAGTTATACCAACATCATCAAACTATCTACCATTTATTTTAACCCCAACAGTTATGCTTATCATAGCACTAAGACTATGACAATTATTCCCATCTTTCATACTCTCAACTCAAATAACCTTAGGAATGCTTTTGTTTTTGTGCATCTCTTCCATGGCCGTTTACACAACCTTAATAGCAGGCTGAGCCTCAAACTCAAAATACGCCTTACTAGGTGCTATCCGAGCCATAGCTCAAACAATCTCCTACGAAGTCACAATAACACTAATTATCATTTTTTACCTATTTATAATGTCACAAATAGACATAGTAACAATCCGCCTAACCAATTTTTCTATACCAACTATCACCCTGTCTATCCCCCTTGCCACCATGTGGGTAGTAGTAATCC
>FJ601280|Szumowski et al. 2012
TAATGGGTGTAGCATTTTTCACCTTGCTAGAACGAAAAGCCCTCAGTTACTTCCAAATCCGAAAAGGTCCAAATAAAGTCGGAATTATTGGGATTCCACAACCATTAGCAGACGCCCTAAAACTCTTCGTTAAAGAATGAGTTATACCAACATCATCAAACTATCTACCATTCATTTTAACCCCAACAGTTATGCTTATCATAGCACTAAGACTATGACAATTATTCCCATCTTTCATACTCTCAACTCAAATAACCTTAGGAATGCTTTTGTTTTTGTGCATCTCTTCCATGGCCGTTTACACAACCTTAATAGCAGGCTGAGCCTCAAACTCAAAATACGCCTTACTAGGTGCTATCCGAGCCATAGCTCAAACAATCTCCTACGAAGTCACAATAACACTAATTATCATTTTTTACCTATTTATAATGTCACAAATAGACATAGTAACAATCCGCCTAACCAATTTTTCTATACCAACTATCACCCTGTCTATCCCCCTTGCCACCATGTGGGTAGTAGTAATCC
>GRQP01|This study
TAATGGGTGTAGCATTTTTCACCTTGCTAGAACGAAAAGCCCTCGGTTACTTCCAAATCCGAAAAGGTCCAAATAAAGTCGGGATTATTGGGATTCCACAACCATTAGCAGACGCCCTAAAACTCTTCGTTAAAGAATGAGTTATACCAACATCATCAAACTATCTACCATTCATTTTAACCCCAACAGTTATGCTTATTATAGCATTAAGACTATGACAATTATTCCCATCTTTCATACTCTCAACTCAAATAACCTTAGGAATGCTTTTGTTTTTGTGCATCTCTTCCATGGCCGTTTACACAACCCTAATAGCAGGCTGAGCCTCAAACTCAAAATACGCCTTACTAGGTGCTATCCGAGCCATAGCTCAAACAATCTCCTACGAAGTCACAATAACACTAATTATCATTTTTTACCTATTTATAATGTCACAAATAGACATAGTAACAATCCGCCTAACCAATTTTTCTACACCAACTATCACCCTGTCTATCCCCCTTGCCACCATGTGGGTAGTAGTAATCC
>GRQP02|This study
TAATGGGTGTAGCATTTTTCACCTTGCTAGAACGAAAAGCCCTCGGTTACTTCCAAATCCGAAAAGGTCCAAATAAAGTCGGGATTATTGGGATTCCACAACCATTAGCAGACGCCCTAAAACTCTTCGTTAAAGAATGAGTTATACCAACATCATCAAACTATCTACCATTCATTTTAACCCCAACAGTTATGCTTATCATAGCACTAAGACTATGACAATTATTCCCATCTTTCATACTCTCAACTCAAATAACCTTAGGAATGCTTTTGTTTTTGTGCATCTCTTCCATGGCCGTTTACACAACCTTAATAGCAGGCTGAGCCTCAAACTCAAAATACGCCTTACTAGGTGCTATCCGAGCCATAGCTCAAACAATCTCCTACGAAGTCACAATAACACTAATTATCATTTTTTACCTATTTATAATGTCACAAATAGACATAGTAACAATCCGCCTAACCAATTTTTCTATACCAACTATCACCCTGTCTATCCCCCTTGCCACCATGTGGGTAGTAGTAATCC
>GRQP03|This study
TAATGGGTGTAGCATTTTTCACCTTGCTAGAACGAAAAGCCCTTGGTTACTTCCAAATCCGAAAAGGTCCAAATAAAGTCGGGATTATTGGGATTCCACAACCATTAGCAGACGCCCTAAAACTCTTCGTTAAAGAATGAGTTATACCAACATCATCAAACTATCTACCATTCATTTTAACCCCAACAGTTATGCTTATCATAGCACTAAGACTATGACAATTATTCCCATCTTTCATACTCTCAACTCAAATAACCTTAGGAATGCTTTTGTTTTTGTGCATCTCTTCCATGGCCGTTTACACAACCTTAATAGCAGGCTGAGCCTCAAACTCAAAATACGCCTTACTAGGTGCTATCCGAGCCATAGCTCAAACAATCTCCTACGAAGTCACAATAACACTAATTATCATTTTTTACCTATTTATAATGTCACAAATAGACATAGTAACAATCCGCCTAACCAATTTTTCTATACCAACTATCACCCTGTCTATCCCCCTTGCCACCATGTGGGTAGTAGTAATCC
>GRQP04|This study
TAATGGGTGTAGCATTTTTCACCTTGCTAGAACGAAAAGCCCTCGGTTACTTCCAAATCCGAAAAGGTCCAAATAAAGTCGGGATTATTGGGATTCCACAACCATTAGCAGACGCCCTAAAACTCTTCGTTAAAGAATGAGTTATACCAACATCATCAAACTATCTACCATTCATTTTAACCCCAACAGTTATGCTTATCTTAGCACTAAGACTATGACAATTATTCCCATCTTTCATACTCTCAACTCAAATAACCTTAGGAATGCTTTTGTTTTTGTGCATCTCTTCCATGGCCGTTTACACAACCTTAATAGCAGGCTGAGCCTCAAACTCAAAATACGCCTTACTAGGTGCTATCCGAGCCATAGCTCAAACAATCTCCTACGAAGTCACAATAACACTAATTATCATTTTTTACCTATTTATAATGTCACAAATAGACATAGTAACAATCCGCCTAACCAATTTTTCTATACCAACTATCACCCTGTCTATCCCCCTTGCCACCATGTGAGTAGTAGTAATCC
>GRQP05|This study
TAATGGGTGTAGCATTTTTCACCTTGCTAGAACGAAAAGCCCTCAGTTACTTCCAAATCCGAAAAGGTCCAAACAAAGTCGGGATTATTGGGATTCCACAACCATTAGCAGACGCCCTAAAACTCTTCGTTAAAGAATGAGTTATACCAACATCATCAAACTATCTACCATTCATTTTAACCCCAACAGTTATGCTTATCATAGCACTAAGACTATGACAATTATTCCCATCTTTCATACTCTCAACTCAAATAACCTTAGGGATGCTTTTGTTTTTGTGCATCTCTTCCATGGCCGTTTACACAACCCTAATAGCAGGCTGAGCCTCAAACTCAAAATACGCCTTACTAGGTGCTATCCGAGCCATAGCTCAAACAATCTCCTACGAAGTCACAATAACACTAATTATCATTTTTTACCTATTTATAATGTCACAAATAGACATAGTAACAATCCGCCTAACCAATTTTTCTATACCAACTATCACCCTGTCTATCCCCCTTGCCACCATGTGGGTAGTAGTAATCC
>GRQP06|This study
TAATGGGTGTAGCATTTTTCACCTTGCTAGAACGAAAAGCCCTCGGTTACTTCCAAATCCGAAAAGGTCCAAACAAAGTCGGGATTATTGGGATTCCACAACCATTAGCAGACGCCCTAAAACTCTTCGTTAAAGAATGAGTTATACCAACATCATCAAACTATCTACCATTCATTTTAACCCCAACAGTTATGCTTATCATAGCATTAAGACTATGACAATTATTCCCATCTTTCATACTCTCAACTCAAATAACCTTAGGAATGCTTTTGTTTTTGTGCATCTCTTCCATGGCCGTTTACACAACCCTAATAGCAGGCTGAGCCTCAAACTCAAAATACGCCTTACTAGGTGCTATCCGAGCCATAGCTCAAACAATCTCCTACGAAGTCACAATAACACTAATTATCATTTTTTACCTATTTATAATATCACAAATAGACATAGTAACAATCCGCCTAACCAATTTTTCGATACCAACTATCACCCTGTCTATCCCCCTTGCCACCATGTGGGTAGTAGTAATCC
>GRQP07|This study
TAATGGGTGTAGCATTTTTCACCTTGCTAGAACGAAAAGCCCTCGGTTACTTCCAAATCCGAAAAGGTCCAAATAAAGTCGGGACTATTGGGATTCCACAACCATTAGCAGACGCCCTAAAACTCTTCGTTAAAGAATGAGTTATACCAACATCATCAAACTATCTACCATTCATTTTAACCCCAACAGTTATGCTTATCATAGCACTAAGACTATGACAATTATTCCCATCTTTCATACTCTCAACTCAAATAACCTTAGGAATGCTTTTGTTTTTGTGCATCTCTTCCATGGCCGTTTACACAACCCTAATAGCAGGCTGAGCCTCAAACTCAAAATACGCCTTACTAGGTGCTATCCGAGCCATAGCTCAAACAATCTCCTACGAAGTCACAATAACACTAATTATTATTTTTTACCTATTTATAATGTCACAAATAGACATAGTAACAATCCGCCTAACCAATTTTTCTATACCAACTATCACCCTGTCTATCCCCCTTGCCACCATGTGGGTAGTAGTAATCC
>GRQP08|This study
TAATGGGTGTAGCATTTTTCACCTTGCTAGAACGAAAAGCCCTCGGTTACTTCCAAATCCGAAAAGGTCCAAATAAAGTCGGGATTATTGGGATTCCACAACCATTAGCAGACGCCCTAAAACTCTTCGTTAAAGAATGAGTTATACCAACATCATCAAACTATCTACCATTCATTTTAACCCCAACAGTTATGCTTATCTTAGCACTAAGACTATGACAATTATTCCCATCTTTCATACTCTCAACTCAAATAACCTTAGGAATGCTTTTGTTTTTGTGCATCTCTTCCATGGCCGTTTACACAACCTTAATAGCAGGCTGAGCCTCAAACTCAAAATACGCCTTACTAGGTGCTATCCGAGCCATAGCTCAAACAATCTCCTACGAAGTCACAATAACACTAATTATCATTTTTTACCTATTTATAATGTCACAAATAGACATAGTAACAATCCGCCTAACCAATTTTTCTATACCAACTATCACCCTGTCTATCCCCCTTGCCACCATGTGAGTAGTAGTAATCC
>GRQP09|This study
TAATGGGTGTAGCATTTTTCACCTTGCTAGAACGAAAAGCCCTCGGTTACTTCCAAATCCGAAAAGGTCCAAATAAAGTCGGGATTATTGGGATTCCACAACCATTAGCAGACGCCCTAAAACTCTTCGTTAAAGAATGAGTTATACCAACATCATCAAACTATCTACCATTCATTTTAACCCCAACAGTTATGCTTATCATAGCACTAAGACTATGACAATTATTCCCATCTTTCATACTCTCAACTCAAATAACCTTAGGAATGCTTTTGTTTTTGTGCATCTCTTCCATGGCCGTTTACACAACCTTAATAGCAGGCTGAGCCTCAAACTCAAAATACGCCTTACTAGGTGCTATCCGAGCCATAGCTCAAACAATCTCCTACGAAGTCACAATAACACTAATTATCATTTTTTACCTATTTATAATGTCACAAATAGACATAGTAACAATCCGCCTAACCAATTTTTCTATACCAACTATCACCCTGTCTATCCCCCTTGCCACCATGTGGGTAGTAGTAATCC
>GRQP10|This study
TAATGGGTGTAGCATTTTTCACCTTGCTAGAACGAAAAGCCCTCGGTTACTTCCAAATCCGAAAAGGTCCAAATAAAGTCGGGATTATTGGGATTCCACAACCATTAGCAGACGCCCTAAAACTCTTCGTTAAAGAATGAGTTATACCAACATCATCAAACTATCTACCATTCATTTTAACCCCAACAGTTATGCTTATCTTAGCACTAAGACTATGACAATTATTCCCATCTTTCATACTCTCAACTCAAATAACCTTAGGAATGCTTTTGTTTTTGTGCATCTCTTCCATGGCCGTTTACACAACCTTAATAGCAGGCTGAGCCTCAAACTCAAAATACGCCTTACTAGGTGCTATCCGAGCCATAGCTCAAACAATCTCCTACGAAGTCACAATAACACTAATTATCATTTTTTACCTATTTATAATGTCACAAATAGACATAGTAACAATCCGCCTAACCAATTTTTCTATACCAACTATCACCCTGTCTATCCCCCTTGCCACCATGTGAGTAGTAGTAATCC
>GRQP12|This study
TAATGGGTGTAGCATTTTTCACCTTGCTAGAACGAAAAGCCCTCGGTTACTTCCAAATCCGAAAAGGTCCAAATAAAGTCGGAATTATTGGGATTCCACAACCATTAGCAGACGCCCTAAAACTCTTCGTTAAAGAGTGAGTTATACCAACATCATCAAACTATCTACCATTCACTTTAACCCCAACAGTTATGCTTATCATAGCACTAAGACTATGACAATTATTCCCATCTTTCATACTCTCAACTCAAATAACCTTAGGAATGCTTTTGTTTTTGTGCATCTCTTCCATGGCCGTTTACACAACCTTAATAGCAGGCTGAGCCTCAAACTCAAAATACGCCTTACTAGGTGCTATCCGAGCCATAGCTCAAACAATCTCCTACGAAGTCACAATAACACTAATTATCATTTTTTACCTATTTATAATGTCACAAATAGACATAGTAACAATCCGCCTAACCAATTTTTCTATACCAACTATCACCCTGTCTATCCCCCTTGCCACCATGTGGGTAGTAGTAATCC
>GRQP13|This study
TAATGGGTGTAGCATTTTTCACCTTGCTAGAACGAAAAGCCCTCGGTTACTTCCAAATCCGAAAAGGTCCAAATAAAGTCGGAATTATTGGGATTCCACAACCATTAGCAGACGCCCTAAAACTCTTCGTTAAAGAGTGAGTTATACCAACATCATCAAACTATCTACCATTCACTTTAACCCCAACAGTTATGCTTATCATAGCACTAAGACTATGACAATTATTCCCATCTTTCATACTCTCAACTCAAATAACCTTAGGAATGCTTTTGTTTTTGTGCATCTCTTCCATGGCCGTTTACACAACCTTAATAGCAGGCTGAGCCTCAAACTCAAAATACGCCTTACTAGGTGCTATCCGAGCCATAGCTCAAACAATCTCCTACGAAGTCACAATAACACTAATTATCATTTTTTACCTATTTATAATGTCACAAATAGACATAGTAACAATCCGCCTAACCAATTTTTCTATACCAACTATCACCCTGTCTATCCCCCTTGCCACCATGTGGGTAGTAGTAATCC
>GRQP14|This study
TAATGGGTGTAGCATTTTTCACCTTGCTAGAACGAAAAGCCCTCGGTTACTTCCAAATCCGAAAAGGTCCAAATAAAGTCGGGATTATTGGGATTCCACAACCATTAGCAGACGCCCTAAAACTCTTCGTTAAAGAATGAGTTATACCAACATCATCAAACTATCTACCATTCATTTTAACCCCAACAGTTATGCTTATCATAGCACTAAGACTATGACAATTATTCCCATCTTTCATACTCTCAACTCAAATAACCTTAGGAATGCTTTTGTTTTTGTGCATCTCTTCCATGGCCGTTTACACAACCCTAATAGCAGGCTGAGCCTCAAACTCAAAATACGCCTTACTAGGTGCTATCCGAGCCATAGCTCAAACAATCTCCTACGAAGTCACAATAACACTAATTATCATTTTTTACCTATTTATAATGTCACAAATAGACATAGTAACAATCCGCCTAACCAATTTTTCTATACCAACTATCACCCTGTCTATCCCCCTTGCCACCATGTGGGTAGTAGTAATCC
>GRQP15|This study
TAATGGGTGTAGCATTTTTCACCTTGCTAGAACGAAAAGCCCTCGGTTACTTCCAAATCCGAAAAGGTCCAAATAAAGTCGGGATTATTGGGATTCCACAACCATTAGCAGACGCCCTAAAACTCTTCGTTAAAGAATGAGTTATACCAACATCATCAAACTATCTACCATTTATTTTAACCCCAACAGTTATACTTATCATAGCACTAAGACTATGACAATTATTCCCATCTTTCATACTCTCAACTCAAATAACCTTAGGAATGCTTTTGTTTTTGTGCATCTCTTCCATGGCCGTTTACACAACCTTAATAGCAGGCTGAGCCTCAAACTCAAAATACGCCTTACTAGGTGCTATCCGAGCCATAGCTCAAACAATCTCCTACGAAGTCACAATAACACTAATTATCATTTTTTACCTATTTATAATGTCACAAATAGACATAGTAACAATCCGCCTAACCAATTTTTCTATACCAACTATCACCCTGTCTATCCCCCTTGCCACCATGTGGGTAGTAGTAATCC
>GRQP16|This study
TAATGGGTGTAGCATTTTTCACCTTGCTAGAACGAAAAGCCCTCGGTTACTTCCAAATCCGAAAAGGTCCAAATAAAGTCGGGATTATTGGGATTCCACAACCATTAGCAGACGCCCTAAAACTCTTCGTTAAAGAATGAGTTATACCAACATCATCAAACTATCTACCATTCACTTTAACCCCAACAGTTATGCTTATCATAGCACTAAGACTATGACAATTATTCCCATCTTTCATACTCTCAACCCAAATAACCTTAGGAATGCTTTTGTTTTTGTGCATCTCTTCCATGGCCGTTTACACAACCTTAATAGCAGGCTGAGCCTCAAACTCAAAATACGCCTTACTAGGTGCTATCCGAGCCATAGCTCAAACAATCTCCTACGAAGTCACAATAACACTAATTATCATTTTTTACCTATTTATAATGTCACAAATAGACATAGTAACAATCCGCCTAACCAATTTTTCTATACCAACTATCACCCTGTCTATCCCCCTTGCCACCATGTGGGTAGTAGTAATCC
>GRQP17|This study
TAATGGGTGTAGCATTTTTCACCTTGCTAGAACGAAAAGCCCTCGGTTACTTCCAAATCCGAAAAGGTCCAAACAAAGTCGGGATTATTGGGATTCCACAACCATTAGCAGACGCCCTAAAACTCTTCGTTAAAGAATGAGTTATACCAACATCATCAAACTATCTACCATTCATTTTAACCCCAACAGTTATGCTTATCATAGCACTAAGACTATGACAATTATTCCCATCTTTCATACTCTCAACTCAAATAACCTTAGGGATGCTTTTGTTTTTGTGCATCTCTTCCATGGCCGTTTACACAACCCTAATAGCAGGCTGAGCCTCAAACTCAAAATACGCCTTACTAGGTGCTATCCGAGCCATAGCTCAAACAATCTCCTACGAAGTCACAATAACACTAATTATCATTTTTTACCTATTTATAATGTCACAAATAGACATAGTAACAATCCGCCTAACCAATTTTTCTATACCAACTATCACCCTGTCTATCCCCCTTGCCACCATGTGGGTAGTAGTAATCC
>GRQP18|This study
TAATGGGTGTAGCATTTTTCACCTTGCTAGAACGAAAAGCCCTCGGTTACTTCCAAATCCGAAAAGGTCCAAACAAAGTCGGGATTATTGGGATTCCACAACCATTAGCAGACGCCCTAAAACTCTTCGTTAAAGAATGAGTTATACCAACATCATCAAACTATCTACCATTCATTTTAACCCCAACAGTTATGCTTATCATAGCACTAAGACTATGACAATTATTCCCATCTTTCATACTCTCAACTCAAATAACCTTAGGGATGCTTTTGTTTTTGTGCATCTCTTCCATGGCCGTTTACACAACCCTAATAGCAGGCTGAGCCTCAAACTCAAAATACGCCTTACTAGGTGCTATCCGAGCCATAGCTCAAACAATCTCCTACGAAGTCACAATAACACTAATTATCATTTTTTACCTATTTATAATGTCACAAATAGACATAGTAACAATCCGCCTAACCAATTTTTCTATACCAACTATCACCCTGTCTATCCCCCTTGCCACCATGTGGGTAGTAGTAATCC
>GRQP19|This study
TAATGGGTGTAGCATTTTTCACCTTGCTAGAACGAAAAGCCCTCGGTTACTTCCAAATCCGAAAAGGTCCAAATAAAGTCGGGATTATTGGGATTCCACAACCATTAGCAGACGCCCTAAAACTCTTCGTTAAAGAATGAGTTATACCAACATCATCAAACTATCTACCATTTATTTTAACCCCAACAGTTATGCTTATCATAGCACTAAGACTATGACAATTATTCCCATCTTTCATACTCTCAACTCAAATAACCTTAGGAATGCTTTTGTTTTTGTGCATCTCTTCCATGGCCGTTTACACAACCTTAATAGCAGGCTGAGCCTCAAACTCAAAATACGCCTTACTAGGTGCTATCCGAGCCATAGCTCAAACAATCTCCTACGAAGTCACAATAACACTAATTATCATTTTTTACCTATTTATAATGTCACAAATAGACATAGTAACAATCCGCCTAACCAATTTTTCTATACCAACTATCACCCTGTCTATCCCCCTTGCCACCATGTGGGTAGTAGTAATCC
>GRQP20|This study
TAATGGGTGTAGCATTTTTCACCTTGCTAGAACGAAAAGCCCTCGGTTACTTCCAAATCCGAAAAGGTCCAAATAAAGTCGGGATTATTGGGATTCCACAACCATTAGCAGACGCCCTAAAACTCTTCGTTAAAGAATGAGTTATACCAACATCATCAAACTATCTACCATTTATTTTAACCCCAACAGTTATACTTATCATAGCACTAAGACTATGACAATTATTCCCATCTTTCATACTCTCAACTCAAATAACCTTAGGAATGCTTTTGTTTTTGTGCATCTCTTCCATGGCCGTTTACACAACCTTAATAGCAGGCTGAGCCTCAAACTCAAAATACGCCTTACTAGGTGCTATCCGAGCCATAGCTCAAACAATCTCCTACGAAGTCACAATAACACTAATTATCATTTTTTACCTATTTATAATGTCACAAATAGACATAGTAACAATCCGCCTAACCAATTTTTCTATACCAACTATCACCCTGTCTATCCCCCTTGCCACCATGTGGGTAGTAGTAATCC
>GUADL1|This study
TAATGGGTGTAGCATTTTTCACCTTGCTCGAACGAAAAGCCCTCGGTTACTTCCAAATCCGAAAAGGTCCAAATAAAGTCGGGATTATTGGGATTCCACAACCATTAGCAGACGCCCTAAAACTCTTCGTTAAAGAATGAGTTATACCAACATCATCAAACTATCTACCATTCATCCTAACCCCAACAGTTATGCTTATCATAGCACTAAGACTATGACAATTATTCCCATCTTTCATACTCTCAACTCAAATAACCTTAGGGATGCTTTTGTTTTTGTGCATCTCTTCCATGGCCGTTTACACAACCCTAATAGCAGGCTGAGCCTCAAACTCAAAATACGCCTTACTAGGTGCTATCCGGGCCATAGCTCAAACAATCTCCTACGAAGTCACAATAACACTAATTATCATTTTTTACCTGTTCATAATGTCACAAATAGACATAGTAACAATCCGCCTAACTAATTTTTCTATACCAACTATCACCCTGTCTATCCCCCTTGCCACCATGTGGATAGTAGTAATCC
>GUADL10|This study
TAATGGGTGTAGCATTTTTCACCTTGCTCGAACGAAAAGCCCTCGGTTACTTCCAAATCCGAAAAGGTCCAAATAAAGTCGGGATTATTGGGATTCCACAACCATTAGCAGACGCCCTAAAACTCTTCGTTAAAGAATGAGTTATACCAACATCATCAAACTATCTACCATTCATTCTAACCCCAACAGTTATGCTTATCATAGCACTAAGACTATGACAATTATTCCCATCTTTCATACTCTCAACTCAAATAACCTTAGGGATGCTTTTGTTTTTGTGCATCTCTTCCATGGCCGTTTACACAACCCTAATAGCAGGCTGAGCCTCAAACTCAAAATACGCCTTACTAGGTGCTATCCGGGCCATAGCTCAAACAATCTCCTACGAAGTCACAATAACACTAATTATCATTTTTTACCTGTTCATAATGTCACAAATAGACATAGTAACAATCCGCCTAACTAATTTTTCTATACCAACTATCACCCTGTCTATCCCCCTTGCCACCATGTGGATAGTAGTAATCC
>GUADL12|This study
TAACGGGTGTAGCATTTTTCACCTTGCTAGAACGAAAAGCCCTCGGTTACTTCCAAATCCGAAAAGGTCCAAATAAAGTCGGGATTATTGGGATTCCACAACCATTAGCAGACGCCCTAAAACTCTTCGTTAAAGAATGAGTTATACCAACATCATCAAACTATCTACCATTCATTTTAACCCCAACAGTTATGCTTATCATAGCACTAAGATTATGACAATTATTCCCATCTTTCATACTCTCAACTCAAATAACCTTAGGAATGCTTTTGTTTTTGTGCATCTCTTCCATGGCCGTTTACACAACCTTAATAGCAGGCTGAGCCTCAAACTCAAAATACGCCTTACTAGGTGCTATCCGAGCCATAGCTCAAACAATCTCCTACGAAGTCACAATAACACTAATTATCATTTTTTACCTATTTATAATGTCACAAATAGATATAGTAACAATCCGCCTAACCAATTTTTCTATACCAACTATCACCCTGTCTATCCCCCTTGCCACCATGTGGGTAGTAGTAATCC
>GUADL2|This study
TAATGGGTGTAGCATTTTTCACCTTGCTCGAACGAAAAGCCCTCGGTTACTTCCAAATCCGAAAAGGTCCAAATAAAGTCGGGATTATTGGGATTCCACAACCATTAGCAGACGCCCTAAAACTCTTCGTTAAAGAATGAGTTATACCAACATCATCAAACTATCTACCATTCATCCTAACCCCAACAGTTATGCTTATCATAGCACTAAGACTATGGCAATTATTCCCATCTTTCATACTCTCAACTCAAATAACCTTAGGGATGCTTTTGTTTTTGTGCATCTCTTCCATGGCCGTTTACACAACCCTAATAGCAGGCTGAGCCTCAAACTCAAAATACGCCTTACTAGGTGCTATCCGGGCCATAGCTCAAACAATCTCCTACGAAGTCACAATAACACTAATTATCATTTTTTACCTGTTCATAATGTCACAAATAGACATAGTAACAATCCGCCTAACTAATTTTTCTATACCAACTATCACCCTGTCTATCCCCCTTGCCACCATGTGGATAGTAGTAATCC
>GUADL3|This study
TAATGGGTGTAGCATTTTTCACCTTGCTCGAACGAAAAGCCCTCGGTTACTTCCAAATCCGAAAAGGTCCAAATAAAGTCGGGATTATTGGGATTCCACAACCATTAGCAGACGCCCTAAAACTCTTCGTTAAAGAATGAGTTACACCAACATCATCAAACTATCTACCATTCATTCTAACCCCAACAGTTATGCTTATCATAGCACTAAGACTATGACAATTATTCCCATCTTTCATACTCTCAACTCAAATAACCTTAGGGATGCTTTTGTTTTTGTGCATCTCTTCCATGGCCGTTTACACAACCCTAATAGCAGGCTGAGCCTCAAACTCAAAATACGCCTTACTAGGTGCTATCCGGGCCATAGCTCAAACAATCTCCTACGAAGTCACAATAACACTAATTATCATTTTTTACCTGTTCATAATGTCACAAATAGACATAGTAACAATCCGCCTAACTAATTTTTCTATACCAACTATCACCCTGTCTATCCCCCTTGCCACCATGTGGATAGTAGTAATCC
>GUADL6|This study
TAATGGGTGTAGCATTTTTCACCTTGCTCGAACGAAAAGCCCTCGGTTACTTCCAAATCCGAAAAGGTCCAAATAAAGTCGGGATTATTGGGATTCCACAACCATTAGCAGACGCCCTAAAACTCTTCGTTAAAGAATGAGTTATACCAACATCATCAAACTATCTACCATTCATTCTAACCCCAACAGTTATGCTTATCATAGCACTAAGACTATGACAATTATTCCCATCTTTCATACTCTCAACTCAAATAACCTTAGGGATGCTTTTGTTTTTGTGCATCTCTTCCATGGCCGTTTACACAACCCTAATAGCAGGCTGAGCCTCAAACTCAAAATACGCCTTACTAGGTGCTATCCGGGCCATAGCTCAAACAATCTCCTATGAAGTCACAATAACACTAATTATCATTTTTTACCTGTTCATAATGTCACAAATAGACATAGTAACAATCCGCCTAACTAATTTTTCTATACCAACTATCATCCTGTCTATCCCCCTTGCCACCATGTGGATAGTAGTAATCC
>GUADL7|This study
TAATGGGTGTAGCATTTTTCACCTTGCTCGAACGAAAAGCCCTCGGTTACTTCCAAATCCGAAAAGGTCCAAATAAAGTCGGAATTATTGGGATTCCACAACCATTAGCAGACGCCCTAAAACTCTTCGTTAAAGAATGAGTTATACCAACATCATCAAACTATCTACCATTCATTCTAACCCCAACAGTTATGCTTATCATAGCACTAAGACTATGACAATTATTCCCATCTTTCATACTCTCAACTCAAATAACCTTAGGGATGCTTTTGTTTTTATGCATCTCTTCCATGGCCGTTTACACAACCCTAATAGCAGGCTGAGCCTCAAACTCAAAATACGCCTTACTAGGTGCTATCCGGGCCATAGCTCAAACAATCTCCTACGAAGTCACAATAACACTAATTATCATTTTTTACCTGTTCATAATGTCACAAATAGACATAGTAACAATCCGCCTAACTAATTTTTCTATACCAACTATCACCCTGTCTATCCCCCTTGCCACCATGTGGGTAGTAGTAATCC
>GUADL9|This study
TAATGGGTGTAGCATTTTTCACCTTGCTCGAACGAAAAGCCCTCGGTTACTTCCAAATCCGAAAAGGTCCAAATAAAGTCGGGATTATTGGGATTCCACAACCATTAGCAGACGCCCTAAAACTCTTCGTTAAAGAATGAGTTATACCAACATCATCAAACTATCTACCATTCATTCTAACCCCAACAGTTATGCTTATCATAGCACTAAGACTATGACAATTATTCCCATCTTTCATACTCTCAGCTCAAATAACCTTAGGGATACTTTTGTTTTTGTGCATCTCTTCCATGGCCGTTTACACAACCCTAATAGCAGGCTGAGCCTCAAACTCAAAATACGCCTTACTAGGTGCTATCCGGGCCATAGCTCAAACAATCTCCTACGAAGTCACAATAACACTAATTATCATTTTTTACCTGTTCATAATGTCACAAATAGACATAGTAATAATCCGCCTAACTAATTTTTCTATACCAACTATCACCCTGTCTATCCCCCTTGCCACCATGTGGATAGTAGTAATCC
>HM852934|Boyer et al. 2011
TAATGGGTGTAGCATTTTTCACCTTGCTAGAACGAAAAGCCCTCGGTTACTTCCAAATCCGAAAAGGTCCAAATAAAGTCGGGATTATTGGGATTCCACAACCATTAGCAGACGCCCTAAAACTCTTCGTTAAAGAATGAGTTATACCAACATCATCAAACTATCTACCATTTATTTTAACCCCAACAGTTATGCTTATCATAGCACTAAGACTATGACAATTATTCCCATCTTTCATACTCTCAACTCAAATAACCTTAGGAATGCTTTTGTTTTTGTGCATCTCTTCCATGGCCGTTTACACAACCTTAATAGCAGGCTGAGCCTCAAACTCAAAATACGCCTTACTAGGTGCTATCCGAGCCATAGCTCAAACAATCTCCTACGAAGTCACAATAACACTAATTATCATTTTTTACCTATTTATAATGTCACAAATAGACATAGTAACAATCCGCCTAACCAATTTTTCTATACCAACTATCACCCTGTCTATCCCCCTTGCCACCATGTGGGTAGTAGTAATCC
>HM852935|Boyer et al. 2011
TAATGGGTGTAGCATTTTTCACCTTGCTAGAACGAAAAGCCCTCGGTTACTTCCAAATCCGAAAAGGTCCAAATAAAGTCGGGATTATTGGGATTCCACAACCATTAACAGACGCCCTAAAACTCTTCGTTAAAGAATGAGTTATACCAACATCATCAAACTATCTACCATTTATTTTAACCCCAACAGTTATGCTTATCATAGCACTAAGACTATGACAATTATTCCCATCTTTCATACTCTCAACTCAAATAACCTTAGGAATGCTTTTGTTTTTGTGCATCTCTTCCATGGCCGTTTACACAACCTTAATAGCAGGCTGAGCCTCAAACTCAAAATACGCCTTACTAGGTGCTATCCGAGCCATAGCTCAAACAATCTCCTACGAAGTCACAATAACACTAATTATCATTTTTTACCTATTTATAATGTCACAAATAGACATAGTAACAATCCGCCTAACCAATTTTTCTATACCAACTATCACCCTGTCTATCCCCCTTGCCACCATGTGGGTAGTAGTAATCC
>MG020451|Marshall et al. 2018
TAATGGGTGTAGCATTTTTCACCTTGCTAGAACGAAAAGCCCTCGGTTACTTCCAAATCCGAAAAGGTCCAAATAAAGTCGGGATTATTGGGATTCCACAACCATTAGCAGACGCCCTAAAACTCTTCGTTAAAGAATGAGTTATACCAACATCATCAAACTATCTACCATTCATTTTAACCCCAACAGTTATGCTTATCATAGCACTAAGACTATGACAATTATTCCCATCTTTCATACTCTCAACTCAAATAACCTTAGGAATGCTTTTGTTTTTGTGCATCTCTTCCATGGCCGTTTACACAACCTTAATAGCAGGCTGAGCCTCAAACTCAAAATACGCCTTACTAGGTGCTATCCGAGCCATAGCTCAAACAATCTCCTACGAAGTCACAATAACACTAATTATCATTTTTTACCTATTTATAATGTCACAAATAGACATAGTAACAATCCGCCTAACCAATTTTTCTATACCAACTATCACCCTGTCTATCCCCCTTGCCACCATGTGAGTAGTAGTAATCC
>MH361842|Johnson et al. 2018
TAATGGGTGTAGCATTTTTCACCTTGCTCGAACGAAAAGCCCTCGGTTACTTCCAAATCCGAAAAGGTCCAAATAAAGTCGGGATTATTGGGATTCCACAACCATTAGCAGACGCCCTAAAACTCTTCGTTAAAGAATGAGTTATACCAACATCATCAAACTATCTACCATTCATTCTAACCCCAACAGTTATGCTTATCATAGCACTAAGACTATGACAATTATTCCCATCTTTCATACTCTCAACTCAAATAACCTTAGGGATGCTTTTGTTTTTGTCCATCTCTTCCATGGCCGTTTACACAACCCTAATAGCAGGCTGAGCCTCAAACTCAAAATACGCCTTACTAGGTGCTATCCGGGCCATAGCTCAAACAATCTCCTACGAAGTCACAATAACACTAATTATCATTTTTTACCTGTTCATAATGTCACAAATAGACATAGTAACAATCCGCCTAACTAATTTTTCTATACCAACTATCACCCTGTCTATCCCCCTTGCCACCATGTGGGTAGTAGTAATCC
>MH361843|Johnson et al. 2018
TAATGGGTGTAGCATTTTTCACCTTGCTCGAACGAAAAGCCCTCGGTTACTTCCAAATCCGAAAAGGTCCAAATAAAGTCGGGATTATTGGGATTCCACAACCATTAGCAGACGCCCTAAAACTCTTCGCTAAAGAATGAGTTATACCAACATCATCAAACTATCTACCATTCATTCTAACCCCAACAGTTATGCTTATCATAGCACTAAGACTATGACAATTATTCCCATCTTTCATACTCTCAACTCAAATAACCTTAGGGATGCTTTTGTTTTTGTGCATCTCTTCCATGGCCGTTTACACAACCCTAATAGCAGGCTGAGCCTCAAACTCAAAATACGCCTTACTAGGTGCTATCCGGGCCATAGCTCAAACAATCTCCTACGAAGTCACAATAACACTAATTATCATTTTTTACCTGTTCATAATGTCACAAATAGACATAGTAACAATCCGCCTAACTAATTTTTCTATACCAACTATCACCCTGTCTATCCCCCTTGCCACCATGTGGATAGTAGTAATCC
>MH361844|Johnson et al. 2018
TAATGGGTGTAGCATTTTTCACCTTGCTCGAACGAAAAGCCCTCGGTTACTTCCAAATCCGAAAAGGTCCAAATAAAGTCGGGATTATTGGGATTCCACAACCATTAGCAGACGCCCTAAAACTCTTCGTTAAAGAATGAGTTATACCAACATCATCAAACTATCTACCATTCATTCTAACCCCAACAGTTATGCTTATCATAGCACTAAGACTATGACAATTATTCCCATCTTTCATACTCTCAACTCAAATAACCTTAGGGATGCTTTTGTTTTTGTGCATCTCTTCCATGGCCGTTTACACAACCCTAATAGCAGGCTGAGCCTCAAACTCAAAATACGCCTTACTAGGTGCTATCCGGGCCATAGCTCAAACAATCTCCTACGAAGTCACAATAACACTAATTATCATTTTTTACCTGTTCATAATGTCACAAATAGACATAGTAACAATCCGCCTAACTAATTTTTCTATACCAACTATCATCCTGTCTATCCCCCTTGCCACCATGTGGATAGTAGTAATCC
>MH361845|Johnson et al. 2018
TAATGGGTGTAGCATTTTTCACCTTGCTCGAACGAAAAGCCCTCGGTTACTTCCAAATCCGAAAAGGTCCAAATAAAGTCGGGATTATTGGGATTCCACAACCATTAGCAGACGCCCTAAAACTCTTCGTTAAAGAATGAGTTATACCAACATCATCAAACTATCTACCATTCATTCTAACCCCAACAGTTATGCTTATCATAGCACTAAGACTATGACAATTATTCCCATCTTTCATACTCTCAACTCAAATAACCTTAGGGATGCTTTTGTTTTTGTGCATCTCTTCCATGGCCGTTTACACAACCCTAATAGCAGGCTGAGCCTCAAACTCAAAATACGCCTTACTAGGTGCTATCCGGGCCATAGCTCAAACAATCTCCTACGAAGTCACAATAACACTAATTATCATTTTTTACCTGTTCATAATGTCACAAATAGACATAGTAACAATCCGCCTAACTAATTTTTCTATACCAACTATCACCCTGTCTATCCCCCTTGCCACCATATGGGTAGTAGTAATCC
>MH361846|Johnson et al. 2018
TAATGGGTGTAGCATTTTTCACCTTGCTAGAACGAAAAGCCCTCGGTTACTTCCAAATCCGAAAAGGTCCAAATAAAGTCGGGATTATTGGGATTCCACAACCATTAGCAGACGCCCTAAAACTCTTCGTTAAAGAATGAGTTATACCAACATCATCAAACTATCTACCATTCATTTTAACCCCAACAGTTATGCTTATCATAGCACTAAGATTATGACAATTATTCCCATCTTTCATACTCTCAACTCAAATAACCTTAGGAATGCTTTTGTTTTTGTGCATCTCTTCCATGGCCGTTTACACAACCTTAATAGCAGGCTGAGCCTCAAACTCAAAATACGCCTTACTAGGTGCTATCCGAGCCATAGCTCAAACAATCTCCTACGAAGTCACAATAACACTAATTATCATTTTTTACCTATTTATAATGTCACAAATAGATATAGTAACAATCCGCCTAACCAATTTTTCTATACCAACTATCACCCTGTCTATCCCCCTTGCTACCATGTGGGTAGTAGTAATCC
>MH361847|Johnson et al. 2018
TAATGGGTGTAGCATTTTTCACCTTGCTCGAACGAAAAGCCCTCGGTTACTTCCAAATCCGAAAAGGTCCAAATAAAGTCGGGATTATTGGGATTCCACAACCATTAGCAGACGCCCTAAAACTCTTCGTTAAAGAATGAGTTATACCAACATCATCAAACTATCTACCATTCATCCTAACCCCAACAGTTATGCTTATCATAGCACTAAGACTATGACAATTATTCCCATCTTTCATACTCTCAACTCAAATAACCTTAGGGATGCTTTTGTTTTTGTGCATCTCTTCCATGGCCGTTTACACAACCCTAATAGCAGGCTGAGCCTCAAACTCAAAATACGCCTTACTAGGTGCTATCCGGGCCATAGCTCAAACAATCTCCTACGAAGTCACAATAACACTAATTATCATTTTTTACCTGTTCATAATGTCACAAATAGACATAGTAACAATCCGCCTAACTAATTTTTCTATACCAACTATCACCCTGTCTATCCCCCTTGCCACCATGTGGATAGTAGTAATCC
>MH361848|Johnson et al. 2018
TAATGGGTGTAGCATTTTTCACCTTGCTCGAACGAAAAGCCCTCGGTTACTTCCAAATCCGAAAAGGTCCAAATAAAGTCGGGATTATTGGGATTCCACAACCATTAGCAGACGCCCTAAAACTCTTCGTTAAAGAATGAGTTATACCAACATCATCAAACTATCTACCATTCATTCTAACCCCAACAGTTATGCTTATCATAGCACTAAGACTATGACAATTATTCCCATCTTTCATACTCTCAACTCAAATAACCTTAGGGATGCTTTTGTTTTTATGCATCTCTTCCATGGCCGTTTACACAACCCTAATAGCAGGCTGAGCCTCAAACTCAAAATACGCCTTACTAGGTGCTATCCGGGCCATAGCTCAAACAATCTCCTACGAAGTCACAATAACACTAATTATCATTTTTTACCTGTTCATAATGTCACAAATAGACATAGTAACAATCCGCCTAACTAATTTTTCTATACCAACTATCACCCTGTCTATCCCCCTTGCCACCATGTGGGTAGTAGTAATCC
>MH361849|Johnson et al. 2018
TAATGGGTGTAGCATTTTTCACCTTGCTCGAACGAAAAGCCCTCGGTTACTTCCAAATCCGAAAAGGTCCAAATAAAGTCGGGATTATTGGGATTCCACAACCATTAGCAGACGCCCTAAAACTCTTCGTTAAAGAATGAGTTATACCAACATCATCAAACTATCTACCATTCATTCTAACCCCAACAGTTATGCTTATCATAGCACTAAGACTATGACAATTATTCCCATCTTTCATACTCTCAACTCAAATAACCCTAGGGATGCTTTTGTTTTTGTGCATCTCTTCCATGGCCGTTTACACAACCCTAATAGCAGGCTGAGCCTCAAACTCAAAATACGCCTTACTAGGTGCTATCCGGGCCATAGCTCAAACAATCTCCTACGAAGTCACAATAACACTAATTATCATTTTTTACCTGTTCATAATGTCACAAATAGACATAGTAACAATCCGCCTAACTAATTTTTCTATACCAACTATCACCCTGTCTATCCCCCTTGCCACCATGTGGATAGTAGTAATCC
>MH361850|Johnson et al. 2018
TAATGGGTGTAGCATTTTTCACCTTGCTCGAACGAAAAGCCCTCGGTTACTTCCAAATCCGAAAAGGTCCAAATAAAGTCGGGATTATTGGGATTCCACAACCATTAGCAGACGCCCTAAAACTCTTCGTTAAAGAATGAGTTATACCAACATCATCAAACTATCTACCATTCATTCTAACCCCAACAGTTATGCTTATCATAGCACTAAGACTATGACAATTATTCCCATCTTTCATACTCTCAACTCAAATAACCTTAGGGATGCTTTTGTTTTTGTGCATCTCTTCCATGGCCGTTTACACAACCCTAATAGCAGGCTGAGCCTCAAACTCAAAATACGCCTTACTAGGTGCTATCCGGGCCATAGCTCAAACAATCTCCTACGAAGTCACAATAACACTAATTATCATTTTTTACCTGTTCATAATGTCACAAATAGACATAGTAACAATCCGCCTAACTAATTTTTCTATACCAACTATCACCCTGTCTATCCCCCTTGCCACCATGTGAATAGTAGTAATCC
>MH361851|Johnson et al. 2018
TAATGGGTGTAGCATTTTTCACCTTGCTCGAACGAAAAGCCCTCGGTTACTTCCAAATCCGAAAAGGTCCAAATAAAGTCGGGATTATTGGGATTCCACAACCATTAGCAGACGCCCTAAAACTCTTCGTTAAAGAATGAGTTATACCAACATCATCAAACTATCTACCATTCATCCTAACCCCAACAGTTATGCTTATCATAGCACTAAGACTATGACAATTATTCCCATCTTTCATACTCTCAACTCAAATAACCTTAGGGATGCTTTTGTTTTTGTGCATCTCTTCCATGGCCGTTTACACAACCCTAATAGCAGGCTGAGCCTCAAACTCAAAATACGCCTTACTAGGTGCTATCCGGGCCATAGCTCAAACAATCTCCTACGAAGTCACAATAACACTAATTATCATTTTTTACCTGTTCATAATATCACAAATAGACATAGTAACAATCCGCCTAACTAATTTTTCTATACCAACTATCACCCTGTCTATCCCCCTTGCCACCATGTGGATAGTAGTAATCC
>MH361852|Johnson et al. 2018
TAATGGGTGTAGCATTTTTCACCTTGCTCGAACGAAAAGCCCTCGGTTACTTCCAAATCCGAAAAGGTCCAAATAAAGTCGGGATTATTGGGATTCCACAACCATTAGCAGACGCCCTAAAACTCTTCGTTAAAGAATGAGTTATACCAACATCATCAAACTATCTACCATTCATTCTAACCCCAACAGTTATGCTTATCTTAGCACTAAGACTATGACAATTATTCCCATCTTTCATACTCTCAACTCAAATAACCTTAGGGATGCTTTTGTTTTTGTGCATCTCTTCCATGGCCGTTTACACAACCCTAATAGCAGGCTGAGCCTCAAACTCAAAATACGCCTTACTAGGTGCTATCCGGGCCATAGCTCAAACAATCTCCTACGAAGTCACAATAACACTAATTATCATTTTTTACCTGTTCATAATGTCACAAATAGACATAGTAACAATCCGCCTAACTAATTTTTCTATACCAACTATCACCCTGTCTATCCCCCTTGCCACCATGTGGATAGTAGTAATCC
>MH361853|Johnson et al. 2018
TAATGGGTGTAGCATTTTTCACCTTGCTCGAACGAAAAGCCCTCGGTTACTTCCAAATCCGAAAAGGTCCAAATAAAGTCGGGATTATTGGGATTCCACAACCATTAGCAGACGCCCTAAAACTATTCGTTAAAGAATGAGTTATACCAACATCATCAAACTATCTACCATTCATTCTAACCCCAACAGTTATGCTTATCATAGCACTAAGACTATGACAATTATTCCCATCTTTCATACTCTCAACTCAAATAACCTTAGGGATGCTTTTGTTTTTATGCATCTCTTCCATGGCCGTTTACACAACCCTAATAGCAGGCTGAGCCTCAAACTCAAAATACGCCTTACTAGGTGCTATCCGGGCCATAGCTCAAACAATCTCCTACGAAGTCACAATAACACTAATTATCATTTTTTACCTGTTCATAATGTCACAAATAGACATAGTAACAATCCGCCTAACTAATTTTTCTATACCAACTATCACCCTGTCTATCCCCCTTGCCACCATGTGGGTAGTAGTAATCC
>MH361854|Johnson et al. 2018
TAATGGGTGTAGCATTTTTCACCTTGCTCGAACGAAAAGCCCTCGGTTACTTCCAAATCCGAAAAGGTCCAAATAAAGTCGGGATTATTGGGATTCCACAACCATTAGCAGACGCCCTAAAACTCTTCGTTAAAGAATGAGTTATACCAACATCATCAAACTATCTACCATTCATTCTAACCCCAACAGTTATGCTTATCATAGCACTAAGACTATGACAATTATTCCCATCTTTCATACTCTCAACTCAAATAACCTTAGGGATGCTTTTGTTTTTGTGCATCTCTTCCATGGCCGTTTACACAACCCTAATAGCAGGCTGAGCCTCAAACTCAAAATACGCCTTACTAGGTGCTATCCGGGCCATAGCTCAAACAATCTCCTACGAAGTCACAATAACACTAATTATCATTTTTTACCTGTTCATAATGTCACAAATAGACATAGTAACAACCCGCCTAACTAATTTTTCTATACCAACTATCACCCTGTCTATCCCCCTTGCCACCATGTGGATAGTAGTAATCC
>MH361855|Johnson et al. 2018
TAATGGGTGTAGCATTTTTCACCTTGCTAGAACGAAAAGCCCTCGGTTACTTCCAAATCCGAAAAGGTCCAAATAAAGTCGGGATTATTGGGATTCCACAACCATTAGCAGACGCCCTAAAACTCTTCGTTAAAGAATGAGTTATACCAACATCATCAAACTATCTACCATTCATTTTAACCCCAACAGTTATGCTTATCATAGCACTAAGATTATGACAATTATTCCCATCTTTCATACTCTCAACTCAAATAACCTTAGGAATGCTTTTGTTTTTGTGCATCTCTTCCATGGCTGTTTACACAACCTTAATAGCAGGCTGAGCCTCAAACTCAAAATACGCCTTACTAGGTGCTATCCGAGCCATAGCTCAAACAATCTCCTACGAAGTCACAATAACACTAATTATCATTTTTTACCTATTTATAATGTCACAAATAGATATAGTAACAATCCGCCTAACCAATTTTTCTATACCAACTATCACCCTGTCTATCCCCCTTGCCACCATGTGGGTAGTAGTAATCC
>MH361856|Johnson et al. 2018
TAATGGGTGTAGCATTTTTCACCTTGCTAGAACGAAAAGCCCTCGGTTACTTCCAAATCCGAAAAGGTCCAAATAAAGTCGGGATTATTGGGATTCCACAACCATTAGCAGACGCCCTAAAACTCTTCGTTAAAGAGTGAGTTATACCAACATCATCAAACTATCTACCATTCATTTTAACCCCAACAGTTATGCTTATCATAGCACTAAGATTATGACAATTATTCCCATCTTTCATACTCTCAACTCAAATAACCTTAGGAATGCTTTTATTTTTATGCATCTCTTCCATGGCCGTTTACACAACCTTAATAGCAGGCTGAGCCTCAAACTCAAAATACGCCTTACTAGGTGCTATCCGAGCCATAGCTCAAACAATCTCCTACGAAGTCACAATAACACTAATTATCATTTTTTACCTATTTATAATGTCACAAATAGACATAGTAACAATCCGCCTAACCAATTTTTCTATACCAACTATCACCCTGTCTATCCCCCTTGCCACCATGTGGGTAGTAGTAATCC
>MH361857|Johnson et al. 2018
TAATGGGTGTAGCATTTTTCACCTTGCTAGAACGAAAAGCCCTCGGTTACTTCCAAATCCGAAAAGGTCCAAATAAAGTCGGGATTATTGGGATTCCACAACCATTAGCAGACGCCCTAAAACTCTTCGTTAAAGAGTGAGTTATACCAACATCATCAAACTATCTACCATTCATTTTAACCCCAACAGTTATGCTTATCATAGCACTAAGATTATGACAATTATTCCCATCTTTCATACTCTCAACTCAAATAACCTTAGGAATGCTTTTATTTTTATGCATCTCTTCCATGGCCGTTTACACAACCTTAATAGCAGGCTGAGCCTCAAACTCAAAATACGCCTTACTAGGTGCTATCCGAGCCATAGCTCAAACAATCTCCTACGAAGTCACAATAACACTAATTATCATTTTTTACCTATTTATAATGTCACAAATAGACATAGTAACAATCCGCCTAACCAATTTTTCTATACCAACTATCACCCTGTCTATCCCCCTTGCCACCATGTGGGTAGTAGTAATCC
>MH361858|Johnson et al. 2018
TAATGGGTGTAGCATTTTTCACCTTGCTCGAACGAAAAGCCCTCGGTTACTTCCAAATCCGAAAAGGTCCAAATAAAGTCGGGATTATTGGGATTCCACAACCATTAGCAGACGCCCTAAAACTCTTCGTTAAAGAATGAGTTATACCAACATCATCAAACTATCTACCATTCATTCTAACCCCAACAGTTATGCTTATCATAGCACTAAGACTATGACAATTATTCCCATCTTTCATACTCTCAACTCAAATAACCTTAGGGATGCTTTTGTTTTTGTGCATCTCTTCCATGGCCGTTTACACAACCCTAATAGCAGGCTGAGCCTCAAACTCAAAATACGCCTTACTAGGTGCTATCCGGGCCATAGCTCAAACAATCTCCTACGAAGTCACAATAACACTAATTATCATTTTTTACCTGTTCATAATGTCACAAATAGACATAGTAACAATCCGCCTAACTAATTTTTCTATACCAACTATCACCCTATCTATCCCCCTTGCCACCATGTGGATAGTAGTAATCC
>MH361859|Johnson et al. 2018
TAATGGGTGTAGCATTTTTCACCTTGCTCGAACGAAAAGCCCTCGGTTACTTCCAAATCCGAAAAGGTCCAAATAAAGTCGGGATTATTGGGATTCCACAACCATTAGCAGACGCCCTAAAACTCTTCGTTAAAGAATGAGTTATACCAACATCATCAAACTATCTACCATTCATTCTAACCCCAACAGTTATGCTTATCATAGCACTAAGACTATGACAATTATTCCCATCTTTCATACTCTCAACTCAAATAACCTTAGGGATGCTTTTGTTTTTATGCATCTCTTCCATGGCCGTTTACACAACCCTAATAGCAGGCTGAGCCTCAAACTCAAAATACGCCTTACTAGGTGCTATCCGGGCCATAGCTCAAACAATCTCCTACGAAGTCACAATAACACTAATTATCATTTTTTACCTGTTCATAATGTCACAAATAGACATAGTAACAATCCGCCTAACTAATTTTTCTATACCAACTATCACCCTGTCTATCCCCCTTGCCACCATGTGGGTAGTAGTAATCC
>MH361860|Johnson et al. 2018
TAATGGGTGTAGCATTTTTCACCTTGCTCGAACGAAAAGCCCTCGGTTACTTCCAAATCCGAAAAGGTCCAAATAAAGTCGGGATTATTGGGATTCCACAACCATTAGCAGACGCCCTAAAACTCTTCGCTAAAGAATGAGTTATACCAACATCATCAAACTATCTACCATTCATTCTAACCCCAACAGTTATGCTTATCATAGCACTAAGACTATGACAATTATTCCCATCTTTCATACTCTCAACTCAAATAACCTTAGGGATGCTTTTGTTTTTGTGCATCTCTTCCATGGCCGTTTACACAACCCTAATAGCAGGCTGAGCCTCAAACTCAAAATACGCCTTACTAGGTGCTATCCGGGCCATAGCTCAAACAATCTCCTACGAAGTCACAATAACACTAATTATCATTTTTTACCTGTTCATAATGTCACAAATAGACATAGTAACAATCCGCCTAACTAATTTTTCTATACCAACTATCACCCTGTCTATCCCCCTTGCCACCATGTGGATAGTAGTAATCC
>MH361861|Johnson et al. 2018
TAATGGGTGTAGCATTTTTCACCTTGCTCGAACGAAAAGCCCTCGGTTACTTCCAAATCCGAAAAGGTCCAAATAAAGTCGGGATTATTGGGATTCCACAACCATTAGCAGACGCCCTAAAACTATTCGTTAAAGAATGAGTTATACCAACATCCTCAAACTATCTACCATTCATTCTAACCCCAACAGTTATGCTTATCATAGCACTAAGACTATGACAATTATTCCCATCTTTCATACTCTCAACTCAAATAACCTTAGGGATGCTTTTGTTTTTATGCATCTCTTCCATGGCCGTTTACACAACCCTAATAGCAGGCTGAGCCTCAAACTCAAAATACGCCTTACTAGGTGCTATCCGGGCCATAGCTCAAACAATCTCCTACGAAGTCACAATAACACTAATTATCATTTTTTACCTGTTCATAATGTCACAAATAGACATAGTAACAATCCGCCTAACTAATTTTTCTATACCAACTATCACCCTGTCTATCCCCCTTGCCACCATGTGGGTAGTAGTAATCC
>MH361862|Johnson et al. 2018
TAATGGGTGTAGCATTTTTCACCTTGCTAGAACGAAAAGCCCTCGGTTACTTCCAAATCCGAAAAGGTCCAAATAAAGTCGGGATTATTGGGATTCCACAACCATTAGCAGACGCCCTAAAACTCTTCGTTAAAGAATGAGTTATACCAACATCATCAAACTATCTACCATTCATTTTAACCCCAACAGTTATGCTTATCATAGCACTAAGATTATGACAATTATTCCCATCTTTCATACTCTCAACTCAAATAACCTTAGGAATGCTTTTGTTTTTGTGCATCTCTTCCATGGCCGTTTACACAACCTTAATAGCAGGCTGAGCCTCAAACTCAAAATACGCCTTACTAGGTGCTATCCGAGCCATAGCTCAAACAATCTCCTACGAAGTCACAATAACACTAATTATCATTTTTTACCTATTTATAATGTCACAAATAGATATAGTAACAATCCGCCTAACCAATTTTTCTATACCAACTATCACCCTGTCTATCCCCCTTGCCACCATGTGGGTAGTAGTAATCC
>MH361863|Johnson et al. 2018
TAACGGGTGTAGCATTTTTCACCTTGCTAGAACGAAAAGCCCTCGGTTACTTCCAAATCCGAAAAGGTCCAAATAAAGTCGGGATTATTGGGATTCCACAACCATTAGCAGACGCCCTAAAACTCTTCGTTAAAGAATGAGTTATACCAACATCATCAAACTATCTACCATTCATTTTAACCCCAACAGTTATGCTTATCATAGCACTAAGATTATGACAATTATTCCCATCTTTCATACTCTCAACTCAAATAACCTTAGGAATGCTTTTGTTTTTGTGCATCTCTTCCATGGCCGTTTACACAACCTTAATAGCAGGCTGAGCCTCAAACTCAAAATACGCCTTACTAGGTGCTATCCGAGCCATAGCTCAAACAATCTCCTACGAAGTCACAATAACACTAATTATCATTTTTTACCTATTTATAATGTCACAAATAGATATAGTAACAATCCGCCTAACCAATTTTTCTATACCAACTATCACCCTGTCTATCCCCCTTGCCACCATGTGGGTAGTAGTAATCC
>MH361864|Johnson et al. 2018
TAATGGGTGTAGCATTTTTCACCTTGCTCGAACGAAAAGCCCTCGGTTACTTCCAAATCCGAAAAGGTCCAAATAAAGTCGGGATTATTGGGATTCCACAACCATTAGCAGACGCCCTAAAACTCTTCGTTAAAGAATGAGTTATACCAACATCATCAAACTATCTACCATTCATTCTAACCCCAACAGTTATGCTTATCATAGCACTAAGACTATGACAATTATTCCCATCTTTCATACTCTCAACTCAAATAACCTTAGGGATGCTTTTGTTCTTGTGTATCTCTTCCATGGCCGTTTACACAACCCTAATAGCAGGCTGAGCCTCAAACTCAAAATACGCCTTACTAGGTGCTATCCGGGCCATAGCTCAAACAATCTCCTACGAAGTCACAATAACACTAATTATCATTTTTTACCTGTTCATAATGTCACAAATAGACATAGTAACAATCCGCCTAACTAATTTTTCTATACCAACTATCACCCTGTCTATCCCCCTTGCCACCATGTGGATAGTAGTAATCC
>MH361865|Johnson et al. 2018
TAATGGGTGTAGCATTTTTCACCTTGCTCGAACGAAAAGCCCTCGGTTACTTCCAAATCCGAAAAGGTCCAAATAAAGTCGGGATTATTGGGATTCCACAACCATTAGCAGACGCCCTAAAACTCTTCGTTAAAGAATGAGTTATACCAACATCATCAAACTATCTACCATTCATTCTAACCCCAACAGTTATGCTTATCATAGCACTAAGACTATGACAATTATTCCCATCTTTCATACTCTCAACTCAAATAACCTTAGGGATGCTTTTGTTTTTGTGCATCTCTTCCATGGCCGTTTACACAACCCTAATAGCAGGCTGAGCCTCAAACTCAAAATACGCCTTACTAGGTGCTATCCGGGCCATAGCTCAAACAATCTCCTACGAAGTAACAATAACACTAATTATCATTTTTTACCTGTTCATAATGTCACAAATAGACATAGTAACAATCCGCCTAACTAATTTTTCTATACCAACTATCACCCTGTCTATCCCCCTTGCCACCATGTGGATAGTAGTAATCC
>MH361866|Johnson et al. 2018
TAATGGGTGTAGCATTTTTCACCTTGCTCGAACGAAAAGCCCTCGGTTACTTCCAAATCCGAAAAGGTCCAAATAAAGTCGGGATTATTGGGATTCCACAACCATTAGCAGACGCCCTAAAACTCTTCGTTAAAGAATGAGTTATACCAACATCATCAAACTATCTACCATTCATTCTAACCCCAACAGTTATGCTTATCATAGCACTAAGACTATGACAATTATTCCCATCTTTCATACTCTCAACTCAAATAACCCTAGGGATGCTTTTGTTTTTGTGCATCTCTTCCATGGCCGTTTACACAACCCTAATAGCAGGCTGAGCCTCAAACTCAAAATACGCCTTACTAGGTGCTATCCGGGCCATAGCTCAAACAATCTCCTACGAAGTCACAATAACACTAATTATCATTTTTTACCTGTTCATAATGTCACAAATAGACATAGTAACAATCCGCCTAACTAATTTTTCTATACCAACTATCACCCTGTCTATCCCCCTTGCCACCATGTGGATAGTAGTAATCC
>MH361867|Johnson et al. 2018
TAATGGGTGTAGCATTTTTCACCTTGCTCGAACGAAAAGCCCTCGGTTACTTCCAAATCCGAAAAGGTCCAAATAAAGTCGGGATTATTGGGATTCCACAACCATTAGCAGACGCCCTAAAACTCTTCGTTAAAGAATGAGTTATACCAACATCATCAAACTATCTACCATTCATTCTAACCCCAACAGTTATGCTTATCATAGCACTAAGACTATGACAATTATTCCCATCTTTCATACTCTCAACTCAAATAACCTTAGGGATGCTTTTGTTTTTATGTATCTCTTCCATGGCCGTTTACACAACCCTAATAGCAGGCTGAGCCTCAAACTCAAAATACGCCTTACTAGGTGCTATCCGGGCCATAGCTCAAACAATCTCCTACGAAGTCACAATAACACTAATTATCATTTTTTACCTGTTCATAATGTCACAAATAGACATAGTAACAATCCGCCTAACTAATTTTTCTATACCAACTATCACCCTGTCTATCCCCCTTGCCACCATGTGGGTGGTAGTAATCC
>MH361868|Johnson et al. 2018
TAATGGGTGTAGCATTTTTCACCTTGCTCGAACGAAAAGCCCTCGGTTACTTCCAAATCCGAAAAGGTCCAAATAAAGTCGGGATTATTGGGATTCCACAACCATTAGCAGACGCCCTAAAACTCTTCGTTAAAGAATGAGTTATACCAACATCATCAAACTATCTACCATTCATTCTAACCCCAACAGTTATGCTTATCATAGCACTAAGACTATGACAATTATTCCCATCTTTCATACTCTCAACTCAAATAACCTTAGGGATGCTTTTGTTTTTGTGCATCTCTTCCATGGCCGTTTACACAACCCTAATAGCAGGCTGAGCCTCAAACTCAAAATACGCCTTACTAGGTGCTATCCGGGCCATAGCTCAAACAATCTCCTACGAAGTCACAATAACACTAATTATCATTTTTTACCTGTTCATAATGTCACAAATAGACATAGTAACAATCCGCCTAACTAATTTTTCTATACCAACTATCACCCTGTCTATCCCCCTTGCCACCATGTGGATAGTAGTAATCC
>MH361869|Johnson et al. 2018
TAATGGGTGTAGCATTTTTCACCTTGCTAGAACGAAAAGCCCTCGGTTACTTCCAAATCCGAAAAGGTCCAAATAAAGTCGGGATTATTGGGATTCCACAACCATTAGCAGACGCCCTAAAACTCTTCGTTAAAGAGTGAGTTATACCAACATCATCAAACTATCTACCATTCATTTTAACCCCAACAGTTATGCTTATCATAGCACTAAGATTATGACAATTATTCCCATCTTTCATACTCTCAACTCAAATAACCTTAGGAATGCTTTTATTTTTATGCATCTCTTCCATGGCCGTTTACACAACCTTAATAGCAGGCTGAGCCTCAAACTCAAAATACGCCTTACTAGGTGCTATCCGAGCCATAGCTCAAACAATCTCCTACGAAGTCACAATAACACTAATTATCATTTTTTACCTATTTATAATGTCACAAATAGACATAGTAACAATCCGCCTAACCAATTTTTCTATACCAACTATCACCCTGTCTATCCCCCTTGCCACCATGTGGGTAGTAGTAATCC
>MH361870|Johnson et al. 2018
TAATGGGTGTAGCATTTTTCACCTTGCTCGAACGAAAAGCCCTCGGTTACTTCCAAATCCGAAAAGGTCCAAATAAAGTCGGGATTATTGGGATTCCACAACCATTAGCAGACGCCCTAAAACTCTTCGTTAAAGAATGAGTTATACCAACATCATCAAACTATCTACCATTCATTCTAACCCCAACAGTTATGCTTATCATAGCACTAAGACTATGACAATTATTCCCATCTTTCATACTCTCAACTCAAATAACCTTAGGGATGCTTTTGTTTTTGTCCATCTCTTCCATGGCCGTTTACACAACCCTAATAGCAGGCTGAGCCTCAAACTCAAAATACGCCTTACTAGGTGCTATCCGGGCCATAGCTCAAACAATCTCCTACGAAGTCACAATAACACTAATTATCATTTTTTACCTGTTCATAATGTCACAAATAGACATAGTAACAATCCGCCTAACTAATTTTTCTATACCAACTATCACCCTGTCTATCCCCCTTGCCACCATGTGGGTAGTAGTAATCC
>MH361871|Johnson et al. 2018
TAATGGGTGTAGCATTTTTCACCTTGCTCGAACGAAAAGCCCTCGGTTACTTCCAAATCCGAAAAGGTCCAAATAAAGTCGGGATTATTGGGATTCCACAACCATTAGCAGACGCCCTAAAACTCTTCGTTAAAGAATGAGTTATACCAACATCATCAAACTATCTACCATTCATTCTAACCCCAACAGTTATGCTTATCATAGCACTAAGACTATGACAATTATTCCCATCTTTCATACTCTCAACTCAAATAACCTTAGGGATGCTTTTGTTTTTGTGCATCTCTTCCATGGCCGTTTACACAACCCTAATAGCAGGCTGAGCCTCAAACTCAAAATACGCCTTACTAGGTGCTATCCGGGCCATAGCTCAAACAATCTCCTACGAAGTCACAATAACACTAATTATCATTTTTTACCTGTTCATAATGTCACAAATAGACATAGTAACAATCCGCCTAACTAATTTTTCTATACCAACTATCATCCTGTCTATCCCCCTTGCCACCATGTGGATAGTAGTAATCC
>MH361872|Johnson et al. 2018
TAATGGGTGTAGCATTTTTCACCTTGCTCGAACGAAAAGCCCTCGGTTACTTCCAAATCCGAAAAGGTCCAAATAAAGTCGGGATTATTGGGATTCCACAACCATTAGCAGACGCCCTAAAACTCTTCGTTAAAGAATGAGTTATACCAACATCATCAAACTATCTACCATTCATTCTAACCCCAACAGTTATGCTTATCATAGCACTAAGACTATGACAATTATTCCCATCTTTCATACTCTCAACTCAAATAACCTTAGGGATGCTTTTGTTTTTGTCCATCTCTTCCATGGCCGTTTACACAACCCTAATAGCAGGCTGAGCCTCAAACTCAAAATACGCCTTACTAGGTGCTATCCGGGCCATAGCTCAAACAATCTCCTACGAAGTCACAATAACACTAATTATCATTTTTTACCTGTTCATAATGTCACAAATAGACATAGTAACAATCCGCCTAACTAATTTTTCTATACCAACTATCACCCTGTCTATCCCCCTTGCCACCATGTGGGTAGTAGTAATCC
>MH361873|Johnson et al. 2018
TAATGGGTGTAGCATTTTTCACCTTGCTCGAACGAAAAGCCCTCGGTTACTTCCAAATCCGAAAAGGTCCAAATAAAGTCGGGATTATTGGGATTCCACAACCATTAGCAGACGCCCTAAAACTCTTCGTTAAAGAATGAGTTATACCAACATCATCAAACTATCTACCATTCATTCTAACCCCAACAGTTATGCTTATCATAGCACTAAGACTATGACAATTATTCCCATCTTTCATACTCTCAACTCAAATAACCTTAGGGATGCTTTTGTTTTTGTGCATCTCTTCCATGGCCGTTTACACAACCCTAATAGCAGGCTGAGCCTCAAACTCAAAATACGCCTTACTAGGTGCTATCCGGGCCATAGCTCAAACAATCTCCTACGAAGTCACAATAACACTAATTATCATTTTTTACCTGTTCATAATGTCACAAATAGACATAGTAACAATCCGCCTAACTAATTTTTCTATACCAACTATCACCCTGTCTATCCCCCTTGCCACCATGTGGATAGTAGTAATCC
>MH361874|Johnson et al. 2018
TAATGGGTGTAGCATTTTTCACCTTGCTCGAACGAAAAGCCCTCGGTTACTTCCAAATCCGAAAAGGTCCAAATAAAGTCGGGATTATTGGGATTCCACAACCATTAGCAGACGCCCTAAAACTCTTCGTTAAAGAATGAGTTATACCAACATCATCAAACTATCTACCATTCATTCTAACCCCAACAGTTATGCTTATCATAGCACTAAGACTATGACAATTATTCCCATCTTTCATACTCTCAACTCAAATAACCTTAGGGATGCTTTTGTTTTTGTGCATCTCTTCCATGGCCGTTTACACAACCCTAATAGCAGGCTGAGCCTCAAACTCAAAATACGCCTTACTAGGTGCTATCCGGGCCATAGCTCAAACAATCTCCTACGAAGTCACAATAACACTAATTATCATTTTTTACCTGTTCATAATGTCACAAATAGACATAGTAACAATCCGCCTAACTAATTTTTCTATACCAACTATCATCCTGTCTATCCCCCTTGCCACCATGTGGATAGTAGTAATCC
>MH361875|Johnson et al. 2018
TAATGGGTGTAGCATTTTTCACCTTGCTCGAACGAAAAGCCCTCGGTTACTTCCAAATCCGAAAAGGTCCAAATAAAGTCGGGATTATTGGGATTCCACAACCATTAGCAGACGCCCTAAAACTCTTCGTTAAAGAATGAGTTATACCAACATCATCAAACTATCTACCATTCATTCTAACCCCAACAGTTATGCTTATCATAGCACTAAGACTATGACAATTATTCCCATCTTTCATACTCTCAACTCAAATAACCTTAGGGATGCTTTTGTTTTTGTGCATCTCTTCCATGGCCGTTTACACAACCCTAATAGCAGGCTGAGCCTCAAACTCAAAATACGCCTTACTAGGTGCTATCCGGGCCATAGCTCAAACAATCTCCTACGAAGTCACAATAACACTAATTATCATTTTTTACCTGTTCATAATGTCACAAATAGACATAGTAACAATCCGCCTAACTAATTTTTCTATACCAACTATCATCCTGTCTATCCCCCTTGCCACCATGTGGATAGTAGTAATCC
>MH361876|Johnson et al. 2018
TAATGGGTGTAGCATTTTTCACCTTGCTAGAACGAAAAGCCCTCGGTTACTTCCAAATCCGAAAAGGTCCAAATAAAGTCGGGATTATTGGGATTCCACAACCATTAGCAGACGCCCTAAAACTCTTCGTTAAAGAGTGAGTTATACCAACATCATCAAACTATCTACCATTCATTTTAACCCCAACAGTTATGCTTATCATAGCACTAAGATTATGACAATTATTCCCATCTTTCATACTCTCAACTCAAATAACCTTAGGAATGCTTTTATTTTTATGCATCTCTTCCATGGCCGTTTACACAACCTTAATAGCAGGCTGAGCCTCAAACTCAAAATACGCCTTACTAGGTGCTATCCGAGCCATAGCTCAAACAATCTCCTACGAAGTCACAATAACACTAATTATCATTTTTTACCTATTTATAATGTCACAAATAGACATAGTAACAATCCGCCTAACCAATTTTTCTATACCAACTATCACCCTGTCTATCCCCCTTGCCACCATGTGGGTAGTAGTAATCC
>MH361877|Johnson et al. 2018
TAATGGGTGTAGCATTTTTCACCTTGCTAGAACGAAAAGCCCTCGGTTACTTCCAAATCCGAAAAGGTCCAAATAAAGTCGGGATTATTGGGATTCCACAACCATTAGCAGACGCCCTAAAACTCTTCGTTAAAGAATGAGTTATACCAACATCATCAAACTATCTACCATTCATTTTAACCCCAACAGTTATGCTTATCATAGCACTAAGATTATGACAATTATTCCCATCTTTCATACTCTCAACTCAAATAACCTTAGGAATGCTTTTGTTTTTGTGCATCTCTTCCATGGCTGTTTACACAACCTTAATAGCAGGCTGAGCCTCAAACTCAAAATACGCCTTACTAGGTGCTATCCGAGCCATAGCTCAAACAATCTCCTACGAAGTCACAATAACACTAATTATCATTTTTTACCTATTTATAATGTCACAAATAGATATAGTAACAATCCGCCTAACCAATTTTTCTATACCAACTATCACCCTGTCTATCCCCCTTGCCACCATGTGGGTAGTAGTAATCC
>MH361878|Johnson et al. 2018
TAATGGGTGTAGCATTTTTCACCTTGCTCGAACGAAAAGCCCTCGGTTACTTCCAAATCCGAAAAGGTCCAAATAAAGTCGGGATTATTGGGATTCCACAACCATTAGCAGACGCCCTAAAACTCTTCGTTAAAGAATGAGTTATACCAACATCATCAAACTATCTACCATTCATTCTAACCCCAACAGTTATGCTTATCATAGCACTAAGACTATGACAATTATTCCCATCTTTCATACTCTCAACTCAAATAACCTTAGGGATGCTTTTGTTTTTGTGCATCTCTTCCATGGCCGTTTACACAACCCTAATAGCAGGCTGAGCCTCAAACTCAAAATACGCCTTACTAGGTGCTATCCGGGCCATAGCTCAAACAATCTCCTACGAAGTCACAATAACACTAATTATCATTTTTTACCTGTTCATAATGTCACAAATAGACATAGTAACAATCCGCCTAACTAATTTTTCTATACCAACTATCATCCTGTCTATCCCCCTTGCCACCATGTGGATAGTAGTAATCC
>MH361879|Johnson et al. 2018
TAATGGGTGTAGCATTTTTCACCTTGCTAGAACGAAAAGCCCTCGGTTACTTCCAAATCCGAAAAGGTCCAAATAAAGTCGGGATTATTGGGATTCCACAACCATTAGCAGACGCCCTAAAACTCTTCGTTAAAGAATGAGTTATACCAACATCATCAAACTATCTACCATTCATTTTAACCCCAACAGTTATGCTTATCATAGCACTAAGATTATGACAATTATTCCCATCTTTCATACTCTCAACTCAAATAACCTTAGGAATGCTTTTGTTTTTGTGCATCTCTTCCATGGCTGTTTACACAACCTTAATAGCAGGCTGAGCCTCAAACTCAAAATACGCCTTACTAGGTGCTATCCGAGCCATAGCTCAAACAATCTCCTACGAAGTCACAATAACACTAATTATCATTTTTTACCTATTTATAATGTCACAAATAGATATAGTAACAATCCGCCTAACCAATTTTTCTATACCAACTATCACCCTGTCTATCCCCCTTGCCACCATGTGGGTAGTAGTAATCC
>MH361880|Johnson et al. 2018
TAATGGGTGTAGCATTTTTCACCTTGCTCGAACGAAAAGCCCTCGGTTACTTCCAAATCCGAAAAGGTCCAAATAAAGTCGGGATTATTGGGATTCCACAACCATTAGCAGACGCCCTAAAACTCTTCGTTAAAGAATGAGTTATACCAACATCATCAAACTATCTACCATTCATTCTAACCCCAACAGTTATGCTTATCATAGCACTAAGACTATGACAATTATTCCCATCTTTCATACTCTCAACTCAAATAACCTTAGGGATGCTTTTGTTTTTGTGCATCTCTTCCATGGCCGTTTACACAACCCTAATAGCAGGCTGAGCCTCAAACTCAAAATACGCCTTACTAGGTGCTATCCGGGCCATAGCTCAAACAATCTCCTACGAAGTCACAATAACACTAATTATCATTTTTTACCTGTTCATAATGTCACAAATAGACATAGTAACAATCCGCCTAACTAATTTTTCTATACCAACTATCACCCTGTCTATCCCCCTTGCCACCATGTGGATAGTAGTAATCC
>MH361881|Johnson et al. 2018
TAATGGGTGTAGCATTTTTCACCTTGCTAGAACGAAAAGCCCTCGGTTACTTCCAAATCCGAAAAGGTCCAAATAAAGTCGGGATTATTGGGATTCCACAACCATTAGCAGACGCCCTAAAACTCTTCGTTAAAGAATGAGTTATACCAACATCATCAAACTATCTACCATTCATTTTAACCCCAACAGTTATGCTTATCATAGCACTAAGATTATGACAATTATTCCCATCTTTCATACTCTCAACTCAAATAACCTTAGGAATGCTTTTGTTTTTGTGCATCTCTTCCATGACCGTTTACACAACCTTAATAGCAGGCTGAGCCTCAAACTCAAAATACGCCTTACTAGGTGCTATCCGAGCCATAGCTCAAACAATCTCCTACGAAGTCACAATAACACTAATTATCATTTTTTACCTATTTATAATGTCACAAATAGACATAGTAACAATCCGCCTAACCAATTTTTCTATACCAACTATCACCCTGTCTATCCCCCTTGCCACCATGTGGGTAGTAGTAATCC
>MH361882|Johnson et al. 2018
TAATGGGTGTAGCATTTTTCACCTTGCTCGAACGAAAAGCCCTCGGTTACTTCCAAATCCGAAAAGGTCCAAATAAAGTCGGGATTATTGGGATTCCACAACCATTAGCAGACGCCCTAAAACTCTTCGTTAAAGAATGAGTTATACCAACATCATCAAACTATCTACCATTCATTCTAACCCCAACAGTTATGCTTATCATAGCACTAAGACTATGACAATTATTCCCATCTTTCATACTCTCAACTCAAATAACCTTAGGGATGCTTTTGTTTTTGTCCATCTCTTCCATGGCCGTTTACACAACCCTAATAGCAGGCTGAGCCTCAAACTCAAAATACGCCTTACTAGGTGCTATCCGGGCCATAGCTCAAACAATCTCCTACGAAGTCACAATAACACTAATTATCATTTTTTACCTGTTCATAATGTCACAAATAGACATAGTAACAATCCGCCTAACTAATTTTTCTATACCAACTATCACCCTGTCTATCCCCCTTGCCACCATGTGGGTAGTAGTAATCC
>MH361883|Johnson et al. 2018
TAATGGGTGTAGCATTTTTCACCTTGCTAGAACGAAAAGCCCTCGGTTACTTCCAAATCCGAAAAGGTCCAAATAAAGTCGGGATTATTGGGATTCCACAACCATTAGCAGACGCCCTAAAACTCTTCGTTAAAGAGTGAGTTATACCAACATCATCAAACTATCTACCATTCATTTTAACCCCAACAGTTATGCTTATCATAGCACTAAGATTATGACAATTATTCCCATCTTTCATACTCTCAACTCAAATAACCTTAGGAATGCTTTTATTTTTATGCATCTCTTCCATGGCCGTTTACACAACCTTAATAGCAGGCTGAGCCTCAAACTCAAAATACGCCTTACTAGGTGCTATCCGAGCCATAGCTCAAACAATCTCCTACGAAGTCACAATAACACTAATTATCATTTTTTACCTATTTATAATGTCACAAATAGACATAGTAACAATCCGCCTAACCAATTTTTCTATACCAACTATCACCCTGTCTATCCCCCTTGCCACCATGTGGGTAGTAGTAATCC
>MH361884|Johnson et al. 2018
TAATGGGTGTAGCATTTTTCACCTTGCTCGAACGAAAAGCCCTCGGTTACTTCCAAATCCGAAAAGGTCCAAATAAAGTCGGGATTATTGGGATTCCACAACCATTAGCAGACGCCCTAAAACTCTTCGTTAAAGAATGAGTTATACCAACATCATCAAACTATCTACCATTCATTCTAACCCCAACAGTTATGCTTATCATAGCACTAAGACTATGACAATTATTCCCATCTTTCATACTCTCAACTCAAATAACCTTAGGGATGCTTTTGTTTTTGTCCATCTCTTCCATGGCCGTTTACACAACCCTAATAGCAGGCTGAGCCTCAAACTCAAAATACGCCTTACTAGGTGCTATCCGGGCCATAGCTCAAACAATCTCCTACGAAGTCACAATAACACTAATTATCATTTTTTACCTGTTCATAATGTCACAAATAGACATAGTAACAATCCGCCTAACTAATTTTTCTATACCAACTATCACCCTGTCTATCCCCCTTGCCACCATGTGGGTAGTAGTAATCC
>MH361885|Johnson et al. 2018
TAATGGGTGTAGCATTTTTCACCTTGCTAGAACGAAAAGCCCTCGGTTACTTCCAAATCCGAAAAGGTCCAAATAAAGTCGGGATTATTGGGATTCCACAACCATTAGCAGACGCCCTAAAACTCTTCGTTAAAGAGTGAGTTATACCAACATCATCAAACTATCTACCATTCATTTTAACCCCAACAGTTATGCTTATCATAGCACTAAGATTATGACAATTATTCCCATCTTTCATACTCTCAACTCAAATAACCTTAGGAATGCTTTTATTTTTATGCATCTCTTCCATGGCCGTTTACACAACCTTAATAGCAGGCTGAGCCTCAAACTCAAAATACGCCTTACTAGGTGCTATCCGAGCCATAGCTCAAACAATCTCCTACGAAGTCACAATAACACTAATTATCATTTTTTACCTATTTATAATGTCACAAATAGACATAGTAACAATCCGCCTAACCAATTTTTCTATACCAACTATCACCCTGTCTATCCCCCTTGCCACCATGTGGGTAGTAGTAATCC
>MH361886|Johnson et al. 2018
TAATGGGTGTAGCATTTTTCACCTTGCTAGAACGAAAAGCCCTCGGTTACTTCCAAATCCGAAAAGGTCCAAATAAAGTCGGGATTATTGGGATTCCACAACCATTAGCAGACGCCCTAAAACTCTTCGTTAAAGAATGAGTTATACCAACATCATCAAACTATCTACCATTCATTTTAACCCCAACAGTTATGCTTATCATAGCACTAAGATTATGACAATTATTCCCATCTTTCATACTCTCAACTCAAATAACCTTAGGAATGCTTTTGTTTTTGTGCATCTCTTCCATGGCTGTTTACACAACCTTAATAGCAGGCTGAGCCTCAAACTCAAAATACGCCTTACTAGGTGCTATCCGAGCCATAGCTCAAACAATCTCCTACGAAGTCACAATAACACTAATTATCATTTTTTACCTATTTATAATGTCACAAATAGATATAGTAACAATCCGCCTAACCAATTTTTCTATACCAACTATCACCCTGTCTATCCCCCTTGCCACCATGTGGGTAGTAGTAATCC
>MH361887|Johnson et al. 2018
TAATGGGTGTAGCATTTTTCACCTTGCTAGAACGAAAAGCCCTCGGTTACTTCCAAATCCGAAAAGGTCCAAATAAAGTCGGGATTATTGGGATTCCACAACCATTAGCAGACGCCCTAAAACTCTTCGTTAAAGAATGAGTTATACCAACATCATCAAACTATCTACCATTCATTTTAACCCCAACAGTTATGCTTATCATAGCACTAAGATTATGACAATTATTCCCATCTTTCATACTCTCAACTCAAATAACCTTAGGAATGCTTTTGTTTTTGTGCATCTCTTCCATGGCCGTTTACACAACCTTAATAGCAGGCTGAGCCTCAAACTCAAAATACGCCTTACTAGGTGCTATCCGAGCCATAGCTCAAACAATCTCCTACGAAGTCACAATAACACTAATTATCATTTTTTACCTATTTATAATGTCACAAATAGATATAGTAACAATCCGCCTAACCAATTTTTCTATACCAACTATCACCCTGTCTATCCCCCTTGCCACCATGTGGGTAGTAGTAATTC
>MH361888|Johnson et al. 2018
TAATGGGTGTAGCATTTTTCACCTTGCTAGAACGAAAAGCCCTCGGTTACTTCCAAATCCGAAAAGGTCCAAATAAAGTCGGGATTATTGGGATTCCACAACCATTAGCAGACGCCCTAAAACTCTTCGTTAAAGAGTGAGTTATACCAACATCATCAAACTATCTACCATTCATTTTAACCCCAACAGTTATGCTTATCATAGCACTAAGATTATGACAATTATTCCCATCTTTCATACTCTCAACTCAAATAACCTTAGGAATGCTTTTATTTTTATGCATCTCTTCCATGGCCGTTTACACAACCTTAATAGCAGGCTGAGCCTCAAACTCAAAATACGCCTTACTAGGTGCTATCCGAGCCATAGCTCAAACAATCTCCTACGAAGTCACAATAACACTAATTATCATTTTTTACCTATTTATAATGTCACAAATAGACATAGTAACAATCCGCCTAACCAATTTTTCTATACCAACTATCACCCTGTCTATCCCCCTTGCCACCATGTGGGTAGTAGTAATCC
>MH361889|Johnson et al. 2018
TAATGGGTGTAGCATTTTTCACCTTGCTAGAACGAAAAGCCCTCGGTTACTTCCAAATCCGAAAAGGTCCAAATAAAGTCGGGATTATTGGGATTCCACAACCATTAGCAGACGCCCTAAAACTCTTCGTTAAAGAGTGAGTTATACCAACATCATCAAACTATCTACCATTCATTTTAACCCCAACAGTTATGCTTATCATAGCACTAAGATTATGACAATTATTCCCATCTTTCATACTCTCAACTCAAATAACCTTAGGAATGCTTTTATTTTTATGCATCTCTTCCATGGCCGTTTACACAACCTTAATAGCAGGCTGAGCCTCAAACTCAAAATACGCCTTACTAGGTGCTATCCGAGCCATAGCTCAAACAATCTCCTACGAAGTCACAATAACACTAATTATCATTTTTTACCTATTTATAATGTCACAAATAGACATAGTAACAATCCGCCTAACCAATTTTTCTATACCAACTATCACCCTGTCTATCCCCCTTGCCACCATGTGGGTAGTAGTAATCC
>MH361890|Johnson et al. 2018
TAATGGGTGTAGCATTTTTCACCTTGCTCGAACGAAAAGCCCTCGGTTACTTCCAAATCCGAAAAGGTCCAAATAAAGTCGGGGTTATTGGGATTCCACAACCATTAGCAGACGCCCTAAAACTCTTCGTTAAAGAATGAGTTATACCAACATCATCAAACTATCTACCATTCATTCTAACCCCAACAGTTATGCTTATCATAGCACTAAGACTATGACAATTATTCCCATCTTTCATACTCTCAACTCAAATAACCTTAGGGATGCTTTTGTTTTTGTGCATCTCTTCCATGGCCGTTTACACAACCCTAATAGCAGGCTGAGCCTCAAACTCAAAATACGCCTTACTAGGTGCTATCCGGGCCATAGCTCAAACAATTTCCTACGAAGTCACAATAACACTAATTATCATTTTTTACCTGTTCATAATGTCACAAATAGACATAGTAACAATCCGCCTAACTAATTTTTCTATACCAACTATCATCCTGTCTATCCCCCTTGCCACCATGTGGATAGTAGTAATCC
>MH361891|Johnson et al. 2018
TAATAGGTGTAGCATTTTTCACCTTGCTCGAACGAAAAGCCCTCGGTTACTTCCAAATCCGAAAAGGTCCAAATAAAGTCGGGATTATTGGGATTCCACAACCATTAGCAGACGCCCTAAAACTCTTCGTTAAAGAATGAGTTATACCAACATCATCAAACTATCTACCATTCATTCTAACCCCAACAGTTATGCTTATCATAGCACTAAGACTATGACAATTATTCCCATCTTTCATACTCTCAACTCAAATAACCTTAGGGATGCTTTTGTTTTTGTGCATCTCTTCCATGGCCGTTTACACAACCCTAATAGCAGGCTGAGCCTCAAACTCAAAATACGCCTTACTAGGTGCTATCCGAGCCATAGCTCAAACAATCTCCTACGAAGTCACAATAACACTAATTATCATTTTTTACCTGTTCATAATGTCACAAATAGACATAGTAACAATCCGCCTAACTAATTTTTCTATACCAACTATCACCCTGTCTATCCCCCTTGCCACCATGTGGATAGTAGTAATCC
>MH361892|Johnson et al. 2018
TAATGGGTGTAGCATTTTTCACCTTGCTCGAACGAAAAGCCCTCGGTTACTTCCAAATCCGAAAAGGTCCAAATAAAGTCGGGATTATTGGGATTCCACAACCATTAGCAGACGCCCTAAAACTCTTCGTTAAAGAATGAGTTATACCAACATCATCAAACTATCTACCATTCATTCTAACCCCAACAGTTATGCTTATCATAGCACTAAGACTATGACAATTATTCCCATCTTTCATACTCTCAACTCAAATAACCTTAGGGATGCTTTTGTTTTTGTGCATCTCTTCCATGGCCGTTTACACAACCCTAATAGCAGGCTGAGCCTCAAACTCAAAATACGCCTTACTAGGTGCTATCCGGGCCATAGCTCAAACAATCTCCTACGAAGTCACAATAACACTAATTATCATTTTTTACCTGTTCATAATGTCACAAATAGACATAGTAACAATCCGCCTAACTAATTTTTCTATACCAACTATCACCCTGTCTATCCCCCTTGCCACCATATGGGTAGTAGTAATCC
>MH361893|Johnson et al. 2018
TAATGGGTGTAGCATTTTTCACCTTGCTAGAACGAAAAGCCCTCGGTTACTTCCAAATCCGAAAAGGTCCAAATAAAGTCGGGATTATTGGGATTCCACAACCATTAGCAGACGCCCTAAAACTCTTCGTTAAAGAATGAGTTATACCAACATCATCAAACTATCTACCATTCATTTTAACCCCAACAGTTATGCTTATCATAGCACTAAGATTATGACAATTATTCCCATCTTTCATACTCTCAACTCAAATAACCTTAGGAATGCTTTTATTTTTGTGCATCTCTTCCATGGCCGTTTACACAACCTTAATAGCGGGCTGAGCCTCAAACTCAAAATACGCCTTACTAGGTGCTATCCGAGCCATAGCTCAAACAATCTCCTACGAAGTCACAATAACACTAATTATCATTTTTTACCTATTTATAATGTCACAAATAGATATAGTAACAATCCGCCTAACCAATTTTTCTATACCAACTATCACTCTGTCTATCCCCCTTGCCACCATGTGGGTAGTAGTAATCC
>MH361894|Johnson et al. 2018
TAATGGGTGTAGCATTTTTCACCTTGCTAGAACGAAAAGCCCTCGGTTACTTCCAAATCCGAAAAGGTCCAAATAAAGTCGGGATTATTGGGATTCCACAACCATTAGCAGACGCCCTAAAACTCTTCGTTAAAGAGTGAGTTATACCAACATCATCAAACTATCTACCATTCATTTTAACCCCAACAGTTATGCTTATCATAGCACTAAGATTATGACAATTATTCCCATCTTTCATACTCTCAACTCAAATAACCTTAGGAATGCTTTTATTTTTATGCATCTCTTCCATGGCCGTTTACACAACCTTAATAGCAGGCTGAGCCTCAAACTCAAAATACGCCTTACTAGGTGCTATCCGAGCCATAGCTCAAACAATCTCCTACGAAGTCACAATAACACTAATTATCATTTTTTACCTATTTATAATGTCACAAATAGACATAGTAACAATCCGCCTAACCAATTTTTCTATACCAACTATCACCCTGTCTATCCCCCTTGCCACCATGTGGGTAGTAGTAATCC
>MH361895|Johnson et al. 2018
TAATGGGTGTAGCATTTTTCACCTTGCTAGAACGAAAAGCCCTCGGTTACTTCCAAATCCGAAAAGGTCCAAATAAAGTCGGGATTATTGGGATTCCACAACCATTAGCAGACGCCCTAAAACTCTTCGTTAAAGAATGAGTTATACCAACATCATCAAACTATCTACCATTCATTTTAACCCCAACAGTTATGCTTATCATAGCACTAAGATTATGACAATTATTCCCATCTTTCATACTCTCAACTCAAATAACCTTAGGAATGCTTTTATTTTTGTGCATCTCTTCCATGGCCGTTTACACAACCTTAATAGCGGGCTGAGCCTCAAACTCAAAATACGCCTTACTAGGTGCTATCCGAGCCATAGCTCAAACAATCTCCTACGAAGTCACAATAACACTAATTATCATTTTTTACCTATTTATAATGTCACAAATAGATATAGTAACAATCCGCCTAACCAATTTTTCTATACCAACTATCACTCTGTCTATCCCCCTTGCCACCATGTGGGTAGTAGTAATCC
>MH361896|Johnson et al. 2018
TAATGGGTGTAGCATTTTTCACCTTGCTCGAACGAAAAGCCCTCGGTTACTTCCAAATCCGAAAAGGTCCAAATAAAGTCGGGATTATTGGGATTCCACAACCATTAGCAGACGCCCTAAAACTCTTCGTTAAAGAATGAGTTATACCAACATCATCAAACTATCTACCATTCATTCTAACCCCAACAGTTATGCTTATCATAGCACTAAGACTATGACAATTATTCCCATCTTTCATACTCTCAACTCAAATAACCTTAGGGATGCTTTTGTTTTTGTGCATCTCTTCCATGGCCGTTTACACAACCCTAATAGCAGGCTGAGCCTCAAACTCAAAATACGCCTTACTAGGTGCTATCCGGGCCATAGCTCAAACAATCTCCTACGAAGTCACAATAACACTAATTATCATTTTTTACCTGTTCATAATGTCACAAATAGACATAGTAACAATCCGCCTAACTAATTTTTCTATACCAACTATCACCCTGTCTATCCCCCTTGCCACCATGTGGATAGTAGTAATCC
>MH361897|Johnson et al. 2018
TAATGGGTGTAGCATTTTTCACCTTGCTAGAACGAAAAGCCCTCGGTTACTTCCAAATCCGAAAAGGTCCAAATAAAGTCGGGATTATTGGGATTCCACAACCATTAGCAGACGCCCTAAAACTCTTCGTTAAAGAATGAGTTATACCAACATCATCAAACTATCTACCATTCATTTTAACCCCAACAGTTATGCTTATCATAGCACTAAGATTATGACAATTATTCCCATCTTTCATACTCTCAACTCAAATAACCTTAGGAATGCTTTTGTTTTTGTGCATCTCTTCCATGGCTGTTTACACAACCTTAATAGCAGGCTGAGCCTCAAACTCAAAATACGCCTTACTAGGTGCTATCCGAGCCATAGCTCAAACAATCTCCTACGAAGTCACAATAACACTAATTATCATTTTTTACCTATTTATAATGTCACAAATAGATATAGTAACAATCCGCCTAACCAATTTTTCTATACCAACTATCACCCTGTCTATCCCCCTTGCCACCATGTGGGTAGTAGTAATCC
>MH361898|Johnson et al. 2018
TAATGGGTGTAGCATTTTTCACCTTGCTCGAACGAAAAGCCCTCGGTTACTTCCAAATCCGAAAAGGTCCAAATAAAGTCGGGATTATTGGGATTCCACAACCATTAGCAGACGCCCTAAAACTCTTCGTTAAAGAATGAGTTATACCAACATCATCAAACTATCTACCATTCATTCTAACCCCAACAGTTATGCTTATCATAGCACTAAGACTATGACAATTATTCCCATCTTTCATACTCTCAACTCAAATAACCTTAGGGATGCTTTTGTTTTTGTGCATCTCTTCCATGGCCGTTTACACAACCCTAATAGCAGGCTGAGCCTCAAACTCAAAATACGCCTTACTAGGTGCTATCCGGGCCATAGCTCAAACAATCTCCTACGAAGTCACAATAACACTAATTATCATTTTTTACCTGTTCATAATGTCACAAATAGACATAGTAACAATCCGCCTAACTAATTTTTCTATACCAACTATCATCCTGTCTATCCCCCTTGCCACCATGTGGATAGTAGTAATCC
>MH361899|Johnson et al. 2018
TAATGGGTGTAGCATTTTTCACCTTGCTCGAACGAAAAGCCCTCGGTTACTTCCAAATCCGAAAAGGTCCAAATAAAGTCGGGATTATTGGGATTCCACAACCATTAGCAGACGCCCTAAAACTCTTCGTTAAAGAATGAGTTATACCAACATCATCAAACTATCTACCATTCATTCTAACCCCAACAGTTATGCTTATCATAGCACTAAGACTATGACAATTATTCCCATCTTTCATACTCTCAACTCAAATAACCTTAGGGATGCTTTTGTTTTTGTGCATCTCTTCCATGGCCGTTTACACAACCCTAATAGCAGGCTGAGCCTCAAACTCAAAATACGCCTTACTAGGTGCTATCCGGGCCATAGCTCAAACAATCTCCTACGAAGTCACAATAACACTAATTATCATTTTTTACCTGTTCATAATGTCACAAATAGACATAGTAACAATCCGCCTAACTAATTTTTCTATACCAACTATCATCCTGTCTATCCCCCTTGCCACCATGTGGATAGTAGTAATCC
>MH361900|Johnson et al. 2018
TAATGGGTGTAGCATTTTTCACCTTGCTCGAACGAAAAGCCCTCGGTTACTTCCAAATCCGAAAAGGTCCAAATAAAGTCGGGATTATTGGGATTCCACAACCATTAGCAGACGCCCTAAAACTCTTCGTTAAAGAATGAGTTATACCAACATCATCAAACTATCTACCATTCATTCTAACCCCAACAGTTATGCTTATCATAGCACTAAGACTATGACAATTATTCCCATCTTTCATACTCTCAACTCAAATAACCTTAGGGATGCTTTTGTTTTTGTGCATCTCTTCCATGGCCGTTTACACAACCCTAATAGCAGGCTGAGCCTCAAACTCAAAATACGCCTTACTAGGTGCTATCCGGGCCATAGCTCAAACAATCTCCTACGAAGTCACAATAACACTAATTATCATTTTTTACCTGTTCATAATGTCACAAATAGACATAGTAACAATCCGCCTAACTAATTTTTCTATACCAACTATCACCCTGTCTATCCCCCTTGCCACCATATGGGTAGTAGTAATCC
>MH361901|Johnson et al. 2018
TAATGGGTGTAGCATTTTTCACCTTGCTAGAACGAAAAGCCCTCGGTTACTTCCAAATCCGAAAAGGTCCAAATAAAGTCGGGATTATTGGGATTCCACAACCATTAGCAGACGCCCTAAAACTCTTCGTTAAAGAGTGAGTTATACCAACATCATCAAACTATCTACCATTCATTTTAACCCCAACAGTTATGCTTATCATAGCACTAAGATTATGACAATTATTCCCATCTTTCATACTCTCAACTCAAATAACCTTAGGAATGCTTTTATTTTTATGCATCTCTTCCATGGCCGTTTACACAACCTTAATAGCAGGCTGAGCCTCAAACTCAAAATACGCCTTACTAGGTGCTATCCGAGCCATAGCTCAAACAATCTCCTACGAAGTCACAATAACACTAATTATCATTTTTTACCTATTTATAATGTCACAAATAGACATAGTAACAATCCGCCTAACCAATTTTTCTATACCAACTATCACCCTGTCTATCCCCCTTGCCACCATGTGGGTAGTAGTAATCC
>MH361902|Johnson et al. 2018
TAATGGGTGTAGCATTTTTCACCTTGCTCGAACGAAAAGCCCTCGGTTACTTCCAAATCCGAAAAGGTCCAAATAAAGTCGGGATTATTGGGATTCCACAACCATTAGCAGACGCCCTAAAACTCTTCGTTAAAGAATGAGTTATACCAACATCATCAAACTATCTACCATTCATTCTAACCCCAACAGTTATGCTTATCATAGCACTAAGACTATGACAATTATTCCCATCTTTCATACTCTCAACTCAAATAACCTTAGGGATGCTTTTGTTTTTGTGCATCTCTTCCATGGCCGTTTACACAACCCTAATAGCAGGCTGAGCCTCAAACTCAAAATACGCCTTACTAGGTGCTATCCGGGCCATAGCTCAAACAATCTCCTACGAAGTCACAATAACACTAATTATCATTTTTTACCTGTTCATAATGTCACAAATAGACATAGTAACAATCCGCCTAACTAATTTTTCTATACCAACTATCATCCTGTCTATCCCCCTTGCCACCATGTGGATAGTAGTAATCC
>MH361903|Johnson et al. 2018
TAGTGGGTGTAGCATTTTTCACCTTGCTCGAACGAAAAGCCCTCGGTTACTTCCAAATCCGAAAAGGTCCAAATAAAGTCGGGATTATTGGGATTCCACAACCATTAGCAGACGCCCTAAAACTCTTCGTTAAAGAATGAGTTATACCAACATCATCAAACTATCTACCATTCATTCTAACCCCAACAGTTATGCTTATCATAGCACTAAGACTATGACAATTATTCCCATCTTTCATACTCTCAACTCAAATAACCTTAGGGATGCTTTTGTTTTTGTGCATCTCTTCCATGGCCGTTTACACAACCCTAATAGCAGGCTGAGCCTCAAACTCAAAATACGCCTTACTAGGTGCTATCCGGGCCATAGCTCAAACAATCTCCTACGAAGTCACAATAACACTAATTATCATTTTTTACCTGTTCATAATGTCACAAATAGACATAGTAACAATCCGCCTAACTAATTTTTCTATACCAACTATCACCCTGTCTATCCCCCTTGCCACCATGTGGGTAGTAGTAATCC
>MH361904|Johnson et al. 2018
TAATGGGTGTAGCATTTTTCACCTTGCTCGAACGAAAAGCCCTCGGTTACTTCCAAATCCGAAAAGGTCCAAATAAAGTCGGGATTATTGGGATTCCACAACCATTAGCAGACGCCCTAAAACTCTTCGTTAAAGAATGAGTTATACCAACATCATCAAACTATCTACCATTCATTCTAACCCCAACAGTTATGCTTATCATAGCACTAAGACTATGACAATTATTCCCATCTTTCATACTCTCAACTCAAATAACCTTAGGGATGCTTTTGTTTTTGTGCATCTCTTCCATGGCCGTTTACACAACCCTAATAGCAGGCTGAGCCTCAAACTCAAAATACGCCTTACTAGGTGCTATCCGGGCCATAGCTCAAACAATCTCCTACGAAGTCACAATAACACTAATTATCATTTTTTACCTGTTCATAATGTCACAAATAGACATAGTAACAATCCGCCTAACTAATTTTTCTATACCAACTATCACCCTGTCTATCCCCCTTGCCACCATGTGGATAGTAGTAATCC
>MH361905|Johnson et al. 2018
TAATGGGTGTAGCATTTTTCACCTTGCTCGAACGAAAAGCCCTCGGTTACTTCCAAATCCGAAAAGGTCCAAATAAAGTCGGGATTATTGGGATTCCACAACCATTAGCAGACGCCCTAAAACTCTTCGTTAAAGAATGAGTTATACCAACATCATCAAACTATCTACCATTCATTCTAACCCCAACAGTTATGCTTATCATAGCACTAAGACTATGACAATTATTCCCATCTTTCATACTCTCAACTCAAATAACCTTAGGGATGCTTTTGTTTTTATGCATCTCTTCCATGGCCGTTTACACAACCCTAATAGCAGGCTGAGCCTCAAACTCAAAATACGCCTTACTAGGTGCTATCCGGGCCATAGCTCAAACAATCTCCTACGAAGTCACAATAACACTAATTATCATTTTTTACCTGTTCATAATGTCACAAATAGACATAGTAACAATCCGCCTAACTAATTTTTCTATACCAACTATCACCCTGTCTATCCCCCTTGCCACCATGTGGGTAGTAGTAATCC
>MH361906|Johnson et al. 2018
TAATGGGTGTAGCATTTTTCACCTTGCTCGAACGAAAAGCCCTCGGTTACTTCCAAATCCGAAAAGGTCCAAATAAAGTCGGGATTATTGGGATTCCACAACCATTAGCAGACGCCCTAAAACTCTTCGTTAAAGAATGAGTTATACCAACATCATCAAACTATCTACCATTCATTCTAACCCCAACAGTTATGCTTATCATAGCACTAAGACTATGACAATTATTCCCATCTTTCATACTCTCAACTCAAATAACCTTAGGGATGCTTTTGTTTTTGTGCATCTCTTCCATGGCCGTTTACACAACCCTAATAGCAGGCTGAGCCTCAAACTCAAAATACGCCTTACTAGGTGCTATCCGGGCCATAGCTCAAACAATCTCCTACGAAGTCACAATAACACTAATTATCATTTTTTACCTGTTCATAATGTCACAAATAGACATAGTAACAATCCGCCTAACTAATTTTTCTATACCAACTATCACCCTGTCTATCCCCCTTGCCACCATATGGGTAGTAGTAATCC
>MH361907|Johnson et al. 2018
TAATGGGTGTAGCATTTTTCACCTTGCTAGAACGAAAAGCCCTCGGTTACTTCCAAATCCGAAAAGGTCCAAATAAAGTCGGGATTATTGGGATTCCACAACCATTAGCAGACGCCCTAAAACTCTTCGTTAAAGAATGAGTTATACCAACATCATCAAACTATCTACCATTCATTTTAACCCCAACAGTTATGCTTATCATAGCACTAAGATTATGACAATTATTCCCATCTTTCATACTCTCAACTCAAATAACCTTAGGAATGCTTTTGTTTTTGTGCATCTCTTCCATGGCCGTTTACACAACCTTAATAGCAGGCTGAGCCTCAAACTCAAAATACGCCTTACTAGGTGCTATCCGAGCCATAGCTCAAACAATCTCCTACGAAGTCACAATAACACTAATTATTATTTTTTACCTATTTATAATGTCACAAATAGATATAGTAACAATCCGCCTAACCAATTTTTCTATACCAACTATCACCCTGTCTATCCCCCTTGCCACCATGTGGGTAGTAGTAATCC
>MH361908|Johnson et al. 2018
TAATGGGTGTAGCATTTTTCACCTTGCTCGAACGAAAAGCCCTCGGTTACTTCCAAATCCGAAAAGGTCCAAATAAAGTCGGGATTATTGGGATTCCACAACCATTAGCAGACGCCCTAAAACTCTTCGTTAAAGAATGAGTTATACCAACATCATCAAACTATCTACCATTCATTCTAACCCCAACAGTTATGCTTATCATAGCACTAAGACTATGACAATTATTCCCATCTTTCATACTCTCAACTCAAATAACCTTAGGGATGCTTTTGTTTTTGTGCATCTCTTCCATGGCCGTTTACACAACCCTAATAGCAGGCTGAGCCTCAAACTCAAAATACGCCTTACTAGGTGCTATCCGGGCCATAGCTCAAACAATCTCCTACGAAGTCACAATAACACTAATTATCATTTTTTACCTGTTCATAATGTCACAAATAGACATAGTAACAATCCGCCTAACTAATTTTTCTATGCCAACTATCACCCTGTCTATCCCCCTTGCCACCATGTGGATAGTAGTAATCC
>MH361909|Johnson et al. 2018
TAATGGGTGTAGCATTTTTCACCTTGCTCGAACGAAAAGCCCTCGGTTACTTCCAAATCCGAAAAGGTCCAAATAAAGTCGGGATTATTGGGATTCCACAACCATTAGCAGACGCCCTAAAACTCTTCGTTAAAGAATGAGTTATACCAACATCATCAAACTATCTACCATTCATTCTAACCCCAACAGTTATGCTTATCATAGCACTAAGACTATGACAATTATTCCCATCTTTCATACTCTCAACTCAAATAACCTTAGGGATGCTTTTGTTTTTGTGCATCTCTTCCATGGCCGTTTACACAACCCTAATAGCAGGCTGAGCCTCAAACTCAAAATACGCCTTACTAGGTGCTATCCGGGCCATAGCTCAAACAATCTCCTACGAAGTCACAATAACACTAATTATCATTTTTTACCTGTTCATAATGTCACAAATAGACATAGTAACAATCCGCCTAACTAATTTTTCTATACCAACTATCATCCTGTCTATCCCCCTTGCCACCATGTGGATAGTAGTAATCC
>MH361910|Johnson et al. 2018
TAATGGGTGTAGCATTTTTCACCTTGCTCGAACGAAAAGCCCTCGGTTACTTCCAAATCCGAAAAGGTCCAAATAAAGTCGGGATTATTGGGATTCCACAACCATTAGCAGACGCCCTAAAACTCTTCGTTAAAGAATGAGTTATACCAACATCATCAAACTATCTACCATTCATTCTAACCCCAACAGTTATGCTTATCATAGCACTAAGACTATGACAATTATTCCCATCTTTCATACTCTCAACTCAAATAACCTTAGGGATGCTTTTGTTTTTGTGCATCTCTTCCATGGCCGTTTACACAACCCTAATAGCAGGCTGATCCTCAAACTCAAAATACGCCTTACTAGGTGCTATCCGGGCCATAGCTCAAACAATCTCCTACGAAGTCACAATAACACTAATTATCATTTTTTACCTGTTCATAATGTCACAAATAGACATAGTAACAATCCGCCTAACTAATTTTTCTATACCAACTATCACCCTGTCTATCCCCCTTGCCACCATGTGGATAGTAGTAATCC
>MH361911|Johnson et al. 2018
TAATGGGTGTAGCATTTTTCACCTTGCTAGAACGAAAAGCCCTCGGTTACTTCCAAATCCGAAAAGGTCCAAATAAAGTCGGAATTATCGGGATTCCACAACCATTAGCAGACGCCCTAAAACTCTTCGTTAAAGAATGAGTTATACCAACATCATCAAACTATCTACCATTCATTTTAACCCCAACAGTCATGCTTATCATAGCACTAAGACTATGACAATTATTCCCATCTTTCATACTCTCAACTCAAATAACCTTAGGAATACTTTTGTTTTTGTGCATCTCTTCCATGGCCGTTTACACAACCCTAATAGCAGGCTGAGCCTCAAACTCAAAATACGCCTTACTAGGTGCTATCCGAGCCATAGCTCAAACAATCTCCTACGAAGTCACAATAACACTAATTATCATTTTTTACCTATCTATAATGTCACAAATAGACATAGTAACAATCCGCCTAACTAATTTTTCTATACCAACTATCACCCTGTCTATCCCCCTTGCCACCATATGGGTGGTAGTAATCC
>MH361912|Johnson et al. 2018
TAATGGGTGTAGCATTTTTCACCTTGCTAGAACGAAAAGCCCTCGGTTACTTCCAAATCCGAAAAGGTCCAAATAAAGTCGGAATTATTGGGATTCCACAACCATTAGCAGACGCCCTAAAACTCTTCGTTAAAGAATGAGTTATACCAACATCATCAAACTATCTACCATTCATTTTAACCCCAACAGTCATGCTTATCATAGCACTAAGACTATGACAATTATTCCCATCTTTCATACTCTCAACTCAAATAACCTTAGGAATGCTTTTGTTTTTGTGCATCTCTTCCATGGCCGTTTACACAACCCTAATAGCAGGCTGAGCCTCAAACTCAAAATACGCCTTACTAGGTGCTATCCGAGCCATAGCTCAAACAATCTCCTACGAAGTCACAATAACACTAATTATCATTTTTTACCTATTTATAATGTCACAAATAGACATAGTAACAATCCGCCTAACCAATTTTTCTATACCAACTATCACCCTGTCTATCCCCCTTGCCACCATGTGGGTAGTAGTAATCC
>MH361913|Johnson et al. 2018
TAATGGGTGTAGCATTTTTCACCTTGCTAGAACGAAAAGCCCTCGGTTACTTCCAAATCCGAAAAGGTCCAAATAAAGTCGGAATTATTGGGATTCCACAACCATTAGCAGACGCCCTAAAACTCTTCGTTAAAGAATGAGTTATACCAACATCATCAAACTATCTACCATTCATTTTAACCCCAACAGTCATGCTTATCATAGCACTAAGACTATGACAATTATTCCCATCTTTCATACTCTCAACTCAAATAACCTTAGGAATGCTTTTGTTTTTGTGCATCTCTTCCATGGCCGTTTACACAACCCTAATAGCAGGCTGAGCCTCAAACTCAAAATACGCCTTACTAGGTGCTATCCGAGCCATAGCTCAAACAATCTCCTACGAAGTCACAATAACACTAATTATCATTTTTTACCTATTTATAATGTCACAAATAGACATAGTAACAATCCGCCTAACCAATTTTTCTATACCAACTATCACCCTGTCTATCCCCCTTGCCACCATGTGGGTAGTAGTAATCC
>MH361914|Johnson et al. 2018
TAATGGGTGTAGCATTTTTCACCTTGCTAGAACGAAAAGCCCTCGGTTACTTCCAAATCCGAAAAGGTCCAAATAAAGTCGGAATTATTGGGATTCCACAACCATTAGCAGACGCCCTAAAACTCTTCGTTAAAGAATGAGTTATACCAACATCATCAAACTATCTACCATTCATTTTAACCCCAACAGTCATGCTTATCATAGCACTAAGACTATGACAATTATTCCCATCTTTCATACTCTCAACTCAAATAACCTTAGGAATGCTTTTGTTTTTGTGCATCTCTTCCATGGCCGTTTACACAACCCTAATAGCAGGCTGAGCCTCAAACTCAAAATACGCCTTACTAGGTGCTATCCGAGCCATAGCTCAAACAATCTCCTACGAAGTCACAATAACACTAATTATCATTTTTTACCTATTTATAATGTCACAAATAGACATAGTAACAATCCGCCTAACCAATTTTTCTATACCAACTATCACCCTGTCTATCCCCCTTGCCACCATGTGGGTAGTAGTAATCC
>MH361915|Johnson et al. 2018
TAATGGGTGTAGCATTTTTCACCTTGCTAGAACGAAAAGCCCTCGGTTACTTCCAAATCCGAAAAGGTCCAAATAAAGTCGGAATTATTGGGATTCCACAACCATTAGCAGACGCCCTAAAACTCTTCGTTAAAGAATGAGTTATACCAACATCATCAAACTATCTACCATTCATTTTAACCCCAACAGTCATGCTTATCATAGCACTAAGACTATGACAATTATTCCCATCTTTCATACTCTCAACTCAAATAACCTTAGGAATGCTTTTGTTTTTGTGCATCTCTTCCATGGCCGTTTACACAACCCTAATAGCAGGCTGAGCCTCAAACTCAAAATACGCCTTACTAGGTGCTATCCGAGCCATAGCTCAAACAATCTCCTACGAAGTCACAATAACACTAATTATCACTTTTTACCTATTTATAATGTCACAAATAGACATAGTAACAATCCGCCTAACCAATTTTTCTATACCAACTATCACCCTGTCTATCCCCCTTGCCACCATGTGGGTAGTAGTAATCC
>MH361916|Johnson et al. 2018
TAATGGGTGTAGCATTTTTCACCTTGCTAGAACGAAAAGCCCTCGGTTACTTCCAAATCCGAAAAGGTCCAAATAAAGTCGGGATTATTGGGATTCCACAACCATTAGCAGACGCCCTAAAACTATTCGTTAAAGAATGAGTTATACCAACATCATCAAACTATCTACCATTCATTTTAACCCCAACAGTTATGCTTATCATAGCACTAAGACTATGACAATTATTCCCATCTTTCATACTATCAACTCAAATAACCTTAGGGATGCTTTTGTTTTTGTGCATCTCTTCCATGGCCGTTTACACAACCCTAATAGCAGGCTGAGCCTCAAACTCAAAATACGCCTTACTAGGTGCTATCCGAGCCATAGCTCAAACAATCTCCTATGAAGTCACAATAACACTAATTATCATTTTTTACCTATTTATAATGTCACAAATAGACATAGTAACAATCCGCCTAACCAATTTTTCTATACCAACTATCACCCTGTCTATCCCCCTTGCCACCATGTGGGTAGTAGTAATCC
>MH361917|Johnson et al. 2018
TAATGGGTGTAGCATTTTTCACCTTGCTAGAACGAAAAGCCCTCGGTTACTTCCAAATCCGAAAAGGTCCAAATAAAGTCGGAATTATTGGGATTCCACAACCATTAGCAGACGCCCTAAAACTCTTCGTTAAAGAATGAGTTATACCAACATCATCAAACTATCTACCATTCATTTTAACCCCAACAGTCATGCTTATCATAGCACTAAGACTATGACAATTATTCCCATCTTTCATACTCTCAACTCAAATAACCTTAGGAATGCTTTTGTTTTTGTGCATCTCTTCCATGGCCGTTTACACAACCCTAATAGCAGGCTGAGCCTCAAACTCAAAATACGCCTTACTAGGTGCTATCCGAGCCATAGCTCAAACAATCTCCTACGAAGTCACAATAACACTAATTATCATTTTTTACCTATTTATAATGTCACAAATAGACATAGTAACAATCCGCCTAACCAATTTTTCTATACCAACTATCACCCTGTCTATCCCCCTTGCCACCATGTGGGTAGTAGTAATCC
>MH361918|Johnson et al. 2018
TAATGGGTGTAGCATTTTTCACCTTGCTAGAACGAAAAGCCCTCGGTTACTTCCAAATCCGAAAAGGTCCAAATAAAGTCGGAATTATTGGGATTCCACAACCATTAGCAGACGCCCTAAAACTCTTCGTTAAAGAATGAGTTATACCAACATCATCAAACTATCTACCATTCATTTTAACCCCAACAGTCATGCTTATCATAGCACTAAGACTATGACAATTATTCCCATCTTTCATACTCTCAACTCAAATAACCTTAGGAATGCTTTTGTTTTTGTGCATCTCTTCCATGGCCGTTTACACAACCCTAATAGCAGGCTGAGCCTCAAACTCAAAATACGCCTTACTAGGTGCTATCCGAGCCATAGCTCAAACAATCTCCTACGAAGTCACAATAACACTAATTATCATTTTTTACCTATTTATAATGTCACAAATAGACATAGTAACAATCCGCCTAACCAATTTTTCTATACCAACTATCACCCTGTCTATCCCCCTTGCCACCATGTGGGTAGTAGTAATCC
>MH361919|Johnson et al. 2018
TAATGGGTGTAGCATTTTTCACCTTGCTAGAACGAAAAGCCCTCGGTTACTTCCAAATCCGAAAAGGTCCAAATAAAGTCGGAATTATTGGGATTCCACAACCATTAGCAGACGCCCTAAAACTCTTCGTTAAAGAATGAGTTATACCAACATCATCAAACTATCTACCATTCATTTTAACCCCAACAGTCATGCTTATCATAGCACTAAGACTATGACAATTATTCCCATCTTTCATACTCTCAACTCAAATAACCTTAGGAATGCTTTTGTTTTTGTGCATCTCTTCCATGGCCGTTTACACAACCCTAATAGCAGGCTGAGCCTCAAACTCAAAATACGCCTTACTAGGTGCTATCCGAGCCATAGCTCAAACAATCTCCTACGAAGTCACAATAACACTAATTATCATTTTTTACCTATTTATAATGTCACAAATAGACATAGTAACAATCCGCCTAACCAATTTTTCTATACCAACTATCACCCTGTCTATCCCCCTTGCCACCATGTGGGTAGTAGTAATCC
>MH361920|Johnson et al. 2018
TAATGAGTGTAGCATTTTTCACCTTGCTAGAACGAAAAGCCCTCGGTTACTTCCAAATCCGAAAAGGTCCAAATAAAGTCGGAATTATTGGGATTCCACAACCATTAGCAGACGCCCTAAAACTCTTCGTTAAAGAATGAGTTATACCAACATCATCAAACTATCTACCATTCATTTTAACCCCAACAGTCATGCTTATCATAGCACTAAGACTATGACAATTATTCCCATCTTTCATACTCTCAACTCAAATAACCTTAGGAATGCTTTTGTTTTTGTGCATCTCTTCCATGGCCGTTTACACAACCCTAATAGCAGGCTGAGCCTCAAACTCAAAATACGCCTTACTAGGTGCTATCCGAGCCATAGCTCAAACAATCTCCTACGAAGTCACAATAACACTAATTATCATTTTTTACCTATTTATAATGTCACAAATAGACATAGTAACAATCCGCCTAACCAATTTTTCTATACCAACTATCACCCTGTCTATCCCCCTTGCCACCATGTGGGTAGTAGTAATCC
>MH361921|Johnson et al. 2018
TAATGGGTGTAGCATTTTTCACCTTGCTAGAACGAAAAGCCCTCGGTTACTTCCAAATCCGAAAAGGTCCAAATAAAGTCGGAATTATTGGGATTCCACAACCATTAGCAGACGCCCTAAAACTCTTCGTTAAAGAATGAGTTATACCAACATCATCAAACTATCTACCATTCATTTTAACCCCAACAGTCATGCTTATCATAGCACTAAGACTATGACAATTATTCCCATCTTTCATACTCTCAACTCAAATAACCTTAGGAATGCTTTTGTTTTTGTGCATCTCTTCCATGGCCGTTTACACAACCCTAATAGCAGGCTGAGCCTCAAACTCAAAATACGCCTTACTAGGTGCTATCCGAGCCATAGCTCAAACAATCTCCTACGAAGTCACAATAACACTAATTATCATTTTTTACCTATTTATAATGTCACAAATAGACATAGTAACAATCCGCCTAACCAATTTTTCTATACCAACTATCACCCTGTCTATCCCCCTTGCCACCATGTGGGTAGTAGTAATCC
>MH361922|Johnson et al. 2018
TAATGGGTGTAGCATTTTTCACCTTGCTAGAACGAAAAGCCCTCGGTTACTTCCAAATCCGAAAAGGTCCAAATAAAGTCGGGATTATTGGGATTCCACAACCATTAGCAGACGCCCTAAAACTCTTCGTTAAAGAATGAGTTATACCAACATCATCAAACTATCTACCATTCATTTTAACCCCAACAGTCATGCTTATCATAGCACTAAGACTATGACAATTATTCCCATCTTTCATACTCTCAACTCAAATAACCTTAGGAATGCTTTTGTTTTTGTGCATCTCTTCCATGGCCGTTTACACAACCCTAATAGCAGGCTGAGCCTCAAACTCAAAATATGCCTTACTAGGTGCTATCCGAGCCATAGCTCAAACAATCTCCTACGAAGTCACAATAACACTAATTATCATTTTTTACCTATTTATAATGTCACAAATAGACATAGTAACAATCCGCCTAACCAATTTTTCTATACCAACTATCACCCTGTCTATCCCCCTTGCCACCATGTGGATAGTAGTAATCC
>MH361923|Johnson et al. 2018
TAATGGGTGTAGCATTTTTCACCTTGCTAGAACGAAAAGCCCTCGGTTACTTCCAAATCCGAAAAGGTCCAAATAAAGTCGGAATTATTGGGATTCCACAACCATTAGCAGACGCCCTAAAACTCTTCGTTAAAGAATGAGTTATACCAACATCATCAAACTATCTACCATTCATTTTAACCCCAACAGTCATGCTTATCATAGCACTAAGACTATGACAATTATTCCCATCTTTCATACTCTCAACTCAAATAACCTTAGGAATGCTTTTGTTTTTGTGCATCTCTTCCATGGCCGTTTACACAACCCTAATAGCAGGCTGAGCCTCAAACTCAAAATACGCCTTACTAGGTGCTATCCGAGCCATAGCTCAAACAATCTCCTACGAAGTCACAATAACACTAATTATCATTTTTTACCTATTTATAATGTCACAAATAGACATAGTAACAATCCGCCTAACCAATTTTTCTATACCAACTATCACCCTGTCTATCCCCCTTGCCACCATGTGAGTAGTAGTAATCC
>MH361924|Johnson et al. 2018
TAATGGGTGTAGCATTTTTCACCTTGCTAGAACGAAAAGCCCTCGGTTACTTCCAAATCCGAAAAGGTCCAAATAAAGTCGGAATTATTGGGATTCCACAACCATTAGCAGACGCCCTAAAACTCTTCGTTAAAGAATGAGTTATACCAACATCATCAAACTATCTACCATTCATTTTAACCCCAACAGTCATGCTTATCATAGCACTAAGACTATGACAATTATTCCCATCTTTCATACTCTCAACTCAAATAACCTTAGGAATGCTTTTGTTTTTGTGCATCTCTTCCATGGCCGTTTACACAACCCTAATAGCAGGCTGAGCCTCAAACTCAAAATACGCCTTACTAGGTGCTATCCGAGCCATAGCTCAAACAATCTCCTACGAAGTCACAATAACACTAATTATCATTTTTTACCTATTTATAATGTCACAAATAGACATAGTAACAATCCGCCTAACCAATTTTTCTATACCAACTATCACCCTGTCTATCCCCCTTGCCACCATGTGGGTAGTAGTAATCC
>MH361925|Johnson et al. 2018
TAATGGGTGTAGCATTTTTCACCTTGCTAGAACGAAAAGCCCTCGGTTACTTCCAAATCCGAAAAGGTCCAAATAAAGTCGGAATTATTGGGATTCCACAACCATTAGCAGACGCCCTAAAACTCTTCGTTAAAGAATGAGTTATACCAACATCATCAAACTATCTACCATTCATTTTAACCCCAACAGTCATACTTATCATAGCACTAAGACTATGACAATTATTCCCATCTTTCATACTCTCAACTCAAATAACCTTAGGAATGCTTTTGTTTTTGTGCATCTCTTCCATGGCCGTTTACACAACCCTAATAGCAGGCTGAGCCTCAAACTCAAAATACGCCTTACTAGGTGCTATCCGAGCCATAGCTCAAACAATCTCCTACGAAGTCACAATAACACTAATTATCATTTTTTACCTATTTATAATGTCACAAATAGACATAGTAACAATCCGCCTAACCAATTTTTCTATACCAACTATCACCCTGTCTATCCCCCTTGCCACCATGTGGGTAGTAGTAATCC
>MH361926|Johnson et al. 2018
TAATGGGTGTAGCATTTTTCACCTTGCTAGAACGAAAAGCCCTCGGTTACTTCCAAATCCGAAAAGGTCCAAATAAAGTCGGAATTATTGGGATTCCACAACCATTAGCAGACGCCCTAAAACTCTTCGTTAAAGAATGAGTTATACCAACATCATCAAACTATCTACCATTCATTTTAACCCCAACAGTCATGCTTATCATAGCACTAAGACTATGACAATTATTCCCATCTTTCATACTCTCAACTCAAATAACCTTAGGAATGCTTTTGTTTTTGTGCATCTCTTCCATGGCCGTTTACACAACCCTAATAGCAGGCTGAGCCTCAAACTCAAAATACGCCTTACTAGGTGCTATCCGAGCCATAGCTCAAACAATCTCCTACGAAGTCACAATAACACTAATTATCATTTTTTACCTATTTATAATGTCACAAATAGACATAGTAACAATCCGCCTAACCAATTTTTCTATACCAACTATCACCCTGTCTATCCCCCTTGCCACCATGTGGGTAGTAGTAATCC
>MH361927|Johnson et al. 2018
TAATGGGTGTAGCATTTTTCACCTTGCTAGAACGAAAAGCCCTCGGTTACTTCCAAATCCGAAAAGGTCCAAATAAAGTCGGAATTATTGGGATTCCACAACCATTAGCAGACGCCCTAAAACTCTTCGTTAAAGAATGAGTTATACCAACATCATCAAACTATCTACCATTCATTTTAACCCCAACAGTCATGCTTATCATAGCACTAAGACTATGACAATTATTCCCATCTTTCATACTCTCAACTCAAATAACCTTAGGAATGCTTTTGTTTTTGTGCATCTCTTCCATGGCCGTTTACACAACCCTAATAGCAGGCTGAGCCTCAAACTCAAAATACGCCTTACTAGGTGCTATCCGAGCCATAGCTCAAACAATCTCCTACGAAGTCACAATAACACTAATTATCATTTTTTACCTATTTATAATGTCACAAATAGACATAGTAACAATCCGCCTAACCAATTTTTGTATACCAACTATCACCCTGTCTATCCCCCTTGCCACCATGTGGGTAGTAGTAATCC
>MH361928|Johnson et al. 2018
TAATGGGTGTAGCATTTTTCACCTTGCTAGAACGAAAAGCCCTCGGTTACTTCCAAATCCGAAAAGGTCCAAATAAAGTCGGAATTATTGGGATTCCACAACCATTAGCAGACGCCCTAAAACTCTTCGTTAAAGAATGAGTTATACCAACATCATCAAACTATCTACCATTCATTTTAACCCCAACAGTCATGCTTATCATAGCACTAAGACTATGACAATTATTCCCATCTTTCATACTCTCAACTCAAATAACCTTAGGAATGCTTTTGTTTTTGTGCATCTCTTCCATGGCCGTTTACACAACCCTAATAGCAGGCTGAGCCTCAAACTCAAAATACGCCTTACTAGGTGCTATCCGAGCCATAGCTCAAACAATCTCCTACGAAGTCACAATAACACTAATTATCATTTTTTACCTATTTATAATGTCACAAATAGACATAGTAACAATCCGCCTAACCAATTTTTCTATACCAACTATCACCCTGTCTATCCCCCTTGCCACCATGTGGGTAGTAGTAATCC
>MH361929|Johnson et al. 2018
TAATGGGTGTAGCATTTTTCACCTTGCTAGAACGAAAAGCCCTCGGTTACTTCCAAATCCGAAAAGGTCCAAATAAAGTCGGAATTATTGGGATTCCACAACCATTAGCAGACGCCCTAAAACTCTTCGTTAAAGAATGAGTTATACCAACATCATCAAACTATCTACCATTCATTTTAACCCCAACAGTCATGCTTATCATAGCACTAAGGCTATGACAATTATTCCCATCTTTCATACTCTCAACTCAAATAACCTTAGGAATGCTTTTGTTTTTGTGTATCTCTTCCATGGCCGTTTACACAACCCTAATAGCAGGCTGAGCCTCAAACTCAAAATACGCCTTACTAGGTGCTATCCGAGCCATAGCTCAAACAATCTCCTACGAAGTCACAATAACACTAATTATCATTTTTTACCTATTTATAATGTCACAAATAGACATAGTAACAATCCGCCTAACCAATTTTTCTATACCAACTATCACCCTGTCTATCCCCCTTGCCACCATGTGGGTAGTAGTAATCC
>MH361930|Johnson et al. 2018
TAATGGGTGTAGCATTTTTCACCTTGCTAGAACGAAAAGCCCTCGGTTACTTCCAAATCCGAAAAGGTCCAAATAAAGTCGGAATTATTGGGATTCCACAACCATTAGCAGACGCCCTAAAACTCTTCGTTAAAGAATGAGTTATACCAACATCATCAAACTATCTACCATTCATTTTAACCCCAACAGTCATGCTTATCATAGCACTAAGACTATGACAATTATTCCCATCTTTCATACTCTCAACTCAAATAACCTTAGGAATGCTTTTGTTTTTGTGCATCTCTTCCATGGCCGTTTACACAACCCTAATAGCAGGCTGAGCCTCAAACTCAAAATACGCCTTACTAGGTGCTATCCGAGCCATAGCTCAAACAATCTCCTACGAAGTCACAATAACACTAATTATCATTTTTTACCTATTTATAATGTCACAAATAGACATAGTAACAATCCGCCTAACCAATTTTTCTATACCAACTATCACCCTGTCTATCCCCCTTGCCACCATGTGGGTAGTAGTAATCC
>MH361931|Johnson et al. 2018
TAATGGGTGTAGCATTTTTCACCTTGCTAGAACGAAAAGCCCTCGGTTACTTCCAAATCCGAAAAGGTCCAAATAAAGTCGGAATTATTGGGATTCCACAACCATTAGCAGACGCCCTAAAACTCTTCGTTAAAGAATGAGTTATACCAACATCATCAAACTATCTACCATTCATTTTAACCCCAACAGTCATGCTTATCATAGCACTAAGACTATGACAATTATTCCCATCTTTCATACTCTCAACTCAAATAACCTTAGGAATGCTTTTGTTTTTGTGCATCTCTTCCATGGCCGTTTACACAACCCTAATAGCAGGCTGAGCCTCAAACTCAAAATACGCCTTACTAGGTGCTATCCGAGCCATAGCTCAAACAATCTCCTACGAAGTCACAATAACACTAATTATCATTTTTTACCTATTTATAATGTCACAAATAGACATAGTAACAATCCGCCTAACCAATTTTTCTATACCAACTATCACCCTGTCTATCCCCCTTGCCACCATGTGGGTAGTAGTAATCC
>MH361932|Johnson et al. 2018
TAATGGGTGTAGCATTTTTCACCTTGCTAGAACGAAAAGCCCTCGGTTACTTCCAAATCCGAAAAGGTCCAAATAAAGTCGGAATTATTGGGATTCCACAACCATTAGCAGACGCCCTAAAACTCTTCGTTAAAGAATGAGTTATACCAACATCATCAAACTATCTACCATTCATTTTAACCCCAACAGTCATGCTTATCATAGCACTAAGACTATGACAATTATTCCCATCTTTCATACTCTCAACTCAAATAACCTTAGGAATGCTTTTGTTTTTGTGCATCTCTTCCATGGCCGTTTACACAACCCTAATAGCAGGCTGAGCCTCAAACTCAAAATACGCCTTACTAGGTGCTATCCGAGCCATAGCTCAAACAATCTCCTACGAAGTCACAATAACACTAATTATCATTTTTTACCTATTTATAATGTCACAAATAGACATAGTAACAATCCGCCTAACCAATTTTTCTATACCAACTATCACCCTGTCTATCCCCCTTGCCACCATGTGGGTAGTAGTAATCC
>MH361933|Johnson et al. 2018
TAATGGGTGTAGCATTTTTCACCTTGCTAGAACGAAAAGCCCTCGGTTACTTCCAAATCCGAAAAGGTCCAAATAAAGTCGGGATTATTGGGATTCCACAACCATTAGCAGACGCCCTAAAACTCTTCGTTAAAGAATGAGTTATACCAACATCATCAAACTATCTACCATTCATTTTAACCCCAACAGTCATGCTTATCATAGCACTAAGACTATGACAATTATTCCCATCTTTCATACTCTCAACTCAAATAACCTTAGGAATGCTTTTGTTTTTGTGCATCTCTTCCATGGCCGTTTACACAACCCTAATAGCAGGCTGAGCCTCAAACTCAAAATATGCCTTACTAGGTGCTATCCGAGCCATAGCTCAAACAATCTCCTACGAAGTCACAATAACACTAATTATCATTTTTTACCTATTTATAATGTCACAAATAGACATAGTAACAATCCGCCTAACCAATTTTTCTATACCAACTATCACCCTGTCTATCCCCCTTGCCACCATGTGGATAGTAGTAATCC
>MH361934|Johnson et al. 2018
TAATGGGTGTAGCATTTTTCACCTTGCTAGAACGAAAAGCCCTCGGTTACTTCCAAATCCGAAAAGGTCCAAATAAAGTCGGAATTATTGGGATTCCACAACCATTAGCAGACGCCCTAAAACTCTTCGTTAAAGAATGAGTTATACCAACATCATCAAACTATCTACCATTCATTTTAACCCCAACAGTCATGCTTATCATAGCACTAAGACTATGACAATTATTCCCATCTTTCATACTCTCAACTCAAATAACCTTAGGAATGCTTTTGTTTTTGTGCATCTCTTCCATGGCCGTTTACACAACCCTAATAGCAGGCTGAGCCTCAAACTCAAAATACGCCTTACTAGGTGCTATCCGAGCCATAGCTCAAACAATCTCCTACGAAGTCACAATAACACTAATTATCATTTTTTACCTATTTATAATGTCACAAATAGACATAGTAACAATCCGCCTAACCAATTTTTCTATACCAACTATCACCCTGTCTATCCCCCTTGCCACCATGTGGGTAGTAGTAATCC
>MH361935|Johnson et al. 2018
TAATGGGTGTAGCATTTTTCACCTTGCTAGAACGAAAAGCCCTCGGTTACTTCCAAATCCGAAAAGGTCCAAATAAAGTCGGAATTATTGGGATTCCACAACCATTAGCAGACGCCCTAAAACTCTTCGTTAAAGAATGAGTTATACCAACATCATCAAACTATCTACCATTCATTTTAACCCCAACAGTCATGCTTATCATAGCACTAAGACTATGACAATTATTCCCATCTTTCATACTCTCAACTCAAATAACCTTAGGAATGCTTTTGTTTTTGTGCATCTCTTCCATGGCCGTTTACACAACCCTAATAGCAGGCTGAGCCTCAAACTCAAAATACGCCTTACTAGGTGCTATCCGAGCCATAGCTCAAACAATCTCCTACGAAGTCACAATAACACTAATTATCATTTTTTACCTATTTATAATGTCACAAATAGACATAGTAACAATCCGCCTAACCAATTTTTCTATACCAACTATCACCCTGTCTATCCCCCTTGCCACCATGTGGGTAGTAGTAATCC
>MH361936|Johnson et al. 2018
TAATGGGTGTAGCATTTTTCACCTTGCTAGAACGAAAAGCCCTCGGTTACTTCCAAATCCGAAAAGGTCCAAATAAAGTCGGAATTATTGGGATTCCACAACCATTAGCAGACGCCCTAAAACTCTTCGTTAAAGAATGAGTTATACCAACATCATCAAACTATCTACCATTCATTTTAACCCCAACAGTCATGCTTATCATAGCACTAAGACTATGACAATTATTCCCATCTTTCATACTCTCAACTCAAATAACCTTAGGAATGCTTTTGTTTTTGTGCATCTCTTCCATGGCCGTTTACACAACCCTAATAGCAGGCTGAGCCTCAAACTCAAAATACGCCTTACTAGGTGCTATCCGAGCCATAGCTCAAACAATCTCCTACGAAGTCACAATAACACTAATTATCATTTTTTACCTATTTATAATGTCACAAATAGACATAGTAACAATCCGCCTAACCAATTTTTCTATACCAACTATCACCCTGTCTATCCCCCTTGCCACCATGTGGGTAGTAGTAATCC
>MH361937|Johnson et al. 2018
TAATGGGTGTAGCATTTTTCACCTTGCTAGAACGAAAAGCCCTCGGTTACTTCCAAATCCGAAAAGGTCCAAATAAAGTCGGAATTATTGGGATTCCACAACCATTAGCAGACGCCCTAAAACTCTTCGTTAAAGAATGAGTTATACCAACATCATCAAACTATCTACCATTCATTTTAACCCCAACAGTCATGCTTATCATAGCACTAAGACTATGACAATTATTCCCATCTTTCATACTCTCAACTCAAATAACCTTAGGAATGCTTTTGTTTTTGTGCATCTCTTCCATGGCCGTTTACACAACCCTAATAGCAGGCTGAGCCTCAAACTCAAAATACGCCTTACTAGGTGCTATCCGAGCCATAGCTCAAACAATCTCCTACGAAGTCACAATAACACTAATTATCATTTTTTACCTATTTATAATGTCACAAATAGACATAGTAACAATCCGCCTAACCAATTTTTCTATACCAACTATCACCCTGTCTATCCCCCTTGCCACCATGTGGGTAGTAGTAATCC
>MH361938|Johnson et al. 2018
TAATGGGTGTAGCATTTTTCACCTTGCTAGAACGAAAAGCCCTCGGTTACTTCCAAATCCGAAAAGGTCCAAATAAAGTCGGAATTATTGGGATTCCACAACCATTAGCAGACGCCCTAAAACTCTTCGTTAAAGAATGAGTTATACCAACATCATCAAACTATCTACCATTCATTTTAACCCCAACAGTCATGCTTATCATAGCACTAAGACTATGACAATTATTCCCATCTTTCATACTCTCAACTCAAATAACCTTAGGAATGCTTTTGTTTTTGTGCATCTCTTCCATGGCCGTTTACACAACCCTAATAGCAGGCTGAGCCTCAAACTCAAAATACGCCTTACTAGGTGCTATCCGAGCCATAGCTCAAACAATCTCCTACGAAGTCACAATAACACTAATTATCATTTTTTACCTATTTATAATGTCACAAATAGACATAGTAACAATCCGCCTAACCAATTTTTCTACACCAACTATCACCCTGTCTATCCCCCTTGCCACCATGTGGGTAGTAGTAATCC
>MH361939|Johnson et al. 2018
TAATGGGTGTAGCATTTTTCACCTTGCTAGAACGAAAAGCCCTCGGTTACTTCCAAATCCGAAAAGGTCCAAATAAAGTCGGAATTATTGGGATTCCACAACCATTAGCAGACGCCCTAAAACTCTTCGTTAAAGAATGAGTTATACCAACATCATCAAACTATCTACCATTCATTTTAACCCCAACAGTCATGCTTATCATAGCACTAAGACTATGACAATTATTCCCATCTTTCATACTCTCAACTCAAATAACCTTAGGAATGCTTTTGTTTTTGTGCATCTCTTCCATGGCCGTTTACACAACCCTAATAGCAGGCTGAGCCTCAAACTCAAAATACGCCTTACTAGGTGCTATCCGAGCCATAGCTCAAACAATCTCCTACGAAGTCACAATAACACTAATTATCATTTTTTACCTATTTATAATGTCACAAATAGACATAGTAACAATCCGCCTAACCAATTTTTCTATACCAACTATCACCCTGTCTATCCCCCTTGCCACCATGTGGGTAGTAGTAATCC
>MH361940|Johnson et al. 2018
TAATGGGTGTAGCATTTTTCACCTTGCTAGAACGAAAAGCCCTCGGTTACTTCCAAATCCGAAAAGGTCCAAATAAAGTCGGAATTATTGGGATTCCACAACCATTAGCAGACGCCCTAAAACTCTTCGTTAAAGAATGAGTTATACCAACATCATCAAACTATCTACCATTCATTTTAACCCCAACAGTCATGCTTATCATAGCACTAAGACTATGACAATTATTCCCATCTTTCATACTCTCAACTCAAATAACCTTAGGAATGCTTTTGTTTTTGTGCATCTCTTCCATGGCCGTTTACACAACCCTAATAGCAGGCTGAGCCTCAAACTCAAAATACGCCTTACTAGGTGCTATCCGAGCCATAGCTCAAACAATCTCCTACGAAGTCACAATAACACTAATTATCATTTTTTACCTATTTATAATGTCACAAATAGACATAGTAACAATCCGCCTAACCAATTTTTCTATACCAACTATCACCCTGTCTATCCCCCTTGCCACCATGTGGGTAGTAGTAATCC
>MH361941|Johnson et al. 2018
TAATGGGTGTAGCATTTTTCACCTTGCTAGAACGAAAAGCCCTCGGTTACTTCCAAATCCGAAAAGGTCCAAATAAAGTCGGAATTATTGGGATTCCACAACCATTAGCAGACGCCCTAAAACTCTTCGTTAAAGAATGAGTTATACCAACATCATCAAACTATCTACCATTCATTTTAACCCCAACAGTCATGCTTATCATAGCACTAAGGCTATGACAATTATTCCCATCTTTCATACTCTCAACTCAAATAACCTTAGGAATGCTTTTGTTTTTGTGTATCTCTTCCATGGCCGTTTACACAACCCTAATAGCAGGCTGAGCCTCAAACTCAAAATACGCCTTACTAGGTGCTATCCGAGCCATAGCTCAAACAATCTCCTACGAAGTCACAATAACACTAATTATCATTTTTTACCTATTTATAATGTCACAAATAGACATAGTAACAATCCGCCTAACCAATTTTTCTATACCAACTATCACCCTGTCTATCCCCCTTGCCACCATGTGGGTAGTAGTAATCC
>MH361942|Johnson et al. 2018
TAATGGGTGTAGCATTTTTCACCTTGCTAGAACGAAAAGCCCTCGGTTACTTCCAAATCCGAAAAGGTCCAAATAAAGTCGGAATTATTGGGATTCCACAACCATTAGCAGACGCCCTAAAACTCTTCGTTAAAGAATGAGTTATACCAACATCATCAAACTATCTACCATTCATTTTAACCCCAACAGTCATGCTTATCATAGCACTAAGACTATGACAATTATTCCCATCTTTCATACTCTCAACTCAAATAACCTTAGGAATGCTTTTGTTTTTGTGCATCTCTTCCATGGCCGTTTACACAACCCTAATAGCAGGCTGAGCCTCAAACTCAAAATACGCCTTACTAGGTGCTATCCGAGCCATAGCTCAAACAATCTCCTACGAAGTCACAATAACACTAATTATCATTTTTTACCTATTTATAATGTCACAAATAGACATAGTAACAATCCGCCTAACCAATTTTTCTATACCAACTATCACCCTGTCTATCCCCCTTGCCACCATGTGGGTAGTAGTAATCC
>MH361943|Johnson et al. 2018
TAATGGGTGTAGCATTTTTCACCTTGCTCGAACGAAAAGCCCTCGGTTACTTCCAAATCCGAAAAGGTCCAAATAAAGTCGGGATTATTGGGATTCCACAACCATTAGCAGACGCCCTAAAACTCTTTGTTAAAGAATGAGTTATACCAACATCATCAAACTATCTACCATTCATTTTAACCCCAACAGTTATGCTTATCATAGCACTAAGACTATGACAATTATTCCCATCTTTCATACTCTCAACTCAAATAACCTTAGGGATGCTTTTATTTTTGTGCATCTCTTCCATGGCCGTTTACACAACCCTAATAGCAGGCTGAGCCTCAAACTCAAAATATGCCTTACTAGGCGCTATCCGGGCCATAGCTCAAACAATCTCCTACGAAGTCACAATAACACTAATTATCATTTTTTACCTGTTTATAATGTCAGAAATAGACATAGTAACAATCCGCCTAACCAATTTTTCTACACCAACTATCACCCTGTCTATCCCCCTTGCCACCATGTGGGTAGTAGTAATCC
>MH361944|Johnson et al. 2018
TAATGGGTGTAGCATTTTTCACCTTGCTCGAACGAAAAGCCCTCGGTTACTTCCAAATCCGAAAAGGTCCAAATAAAGTCGGGATTATTGGGATTCCACAACCATTAGCAGACGCCCTAAAACTCTTTGTTAAAGAATGAGTTATACCAACATCATCAAACTATCTACCATTCATTTTAACCCCAACAGTTATGCTTATCATAGCACTAAGACTATGACAATTATTCCCATCTTTCATACTCTCAACTCAAATAACCTTAGGGATGCTTTTGTTTTTGTGCATCTCTTCCATGGCCGTTTACACAACCCTAATAGCAGGCTGAGCCTCAAACTCAAAATACGCCTTACTAGGCGCTATCCGGGCCATAGCTCAAACAATCTCCTACGAAGTCACAATAACACTAATTATCATTTTTTACCTGTTTATAATGTCAGAAATAGACATAGTAACAATCCGCCTAACCAATTTTTCTACACCAACTATCACCCTGTCTATCCCCCTTGCCACCATGTGGGTAGTAGTAATCC
>MH361945|Johnson et al. 2018
TAATGGGTGTAGCATTTTTCACCTTGCTCGAACGAAAAGCCCTCGGTTACTTCCAAATCCGAAAAGGTCCAAATAAAGTCGGAATTATTGGGATTCCACAACCATTAGCAGACGCCCTAAAACTCTTTGTTAAAGAATGGGTTATACCAACATCATCAAACTATCTACCATTCATTTTAACCCCAACAGTTATGCTTATCATAGCACTAAGACTATGACAATTATTCCCATCTTTCATACTCTCAACTCAAATAACCTTAGGGATGCTTTTGTTTTTGTGCATCTCTTCCATGGCCGTTTACACAACCCTAATAGCAGGCTGAGCCTCAAACTCAAAATACGCCTTACTAGGCGCTATTCGGGCCATAGCTCAAACAATCTCCTACGAAGTCACAATAACACTAATTATCATTTTTTACCTGTTTATAATGTCAGAAATAGACATAGTAACAATCCGCCTAACCAATTTTTCTACACCAACTATCACCCTGTCTATCCCCCTTGCCACCATGTGGATAGTAGTAATCC
>MH361946|Johnson et al. 2018
TAATGGGTGTAGCATTTTTCACCTTGCTCGAACGAAAAGCCCTCGGTTACTTCCAAATCCGAAAAGGTCCAAATAAAGTCGGGATTATTGGGATTCCACAACCATTAGCAGACGCCCTAAAACTCTTTGTTAAAGAATGAGTTATACCAACATCATCAAACTATCTACCATTCATTTTAACCCCAACAGTTATGCTTATCATAGCACTAAGACTATGACAATTATTCCCATCTTTCATACTCTCAACTCAAATAACCTTAGGGATGCTTTTGTTTTTGTGCATCTCTTCCATGGCCGTTTACACAACCCTAATAGCAGGCTGAGCCTCGAACTCAAAATACGCCTTACTAGGCGCTATCCGGGCCATAGCTCAAACAATCTCCTACGAAGTCACAATAACACTAATTATCATTTTTTACCTGTTTATAATGTCAGAAATAGACATAGTAACAATCCGCCTAACCAATTTTTCTACACCAACTATCACCCTGTCTATCCCCCTTGCCACCATGTGGGTAGTAGTAATCC
>MH361947|Johnson et al. 2018
TAATGGGTGTAGCATTTTTCACCTTGCTCGAACGAAAAGCCCTCGGTTACTTCCAAATCCGAAAAGGTCCAAATAAAGTCGGGATTATTGGGATTCCACAACCATTAGCAGACGCCCTAAAACTCTTTGTTAAAGAATGAGTTATACCAACATCATCAAACTATCTACCATTCATTTTAACCCCAACAGTTATGCTTATCATAGCACTAAGACTATGACAATTATTCCCATCTTTCATACTCTCAACTCAAATAACCTTAGGGATGCTTTTGTTTTTGTGCATCTCTTCCATGGCCGTTTACACAACCCTAATAGCAGGCTGAGCCTCAAACTCAAAATACGCCTTACTAGGCGCTATCCGAGCCATAGCTCAAACAATCTCCTACGAAGTCACAATAACACTAATTATCATTTTTTACCTGTTTATAATGTCAGAAATAGACATAGTAACAATCCGCCTAACCAATTTTTCTACACCAACTATCACCCTGTCTATCCCCCTTGCCACCATGTGGATAGTAGTAATCC
>MH361948|Johnson et al. 2018
TAATGGGTGTAGCATTTTTCACCTTGCTCGAACGAAAAGCCCTCGGTTACTTCCAAATCCGAAAAGGTCCAAATAAAGTCGGAATTATTGGGATTCCACAACCATTAGCAGACGCCCTAAAACTCTTTGTTAAAGAATGAGTTATACCAACATCATCAAACTATCTACCATTCATTTTAACCCCAACAGTTATGCTTATCATAGCACTAAGACTATGACAATTATTCCCATCTTTCATACTTTCAACTCAAATAACCTTAGGGATGCTTTTGTTTTTGTGCATCTCTTCCATGGCCGTTTACACAACCCTAATAGCAGGCTGAGCCTCAAACTCAAAATACGCCTTACTAGGCGCTATCCGGGCCATAGCTCAAACAATCTCCTACGAAGTCACAATAACACTAATTATCATTTTTTACCTGTTTATAATGTCAGAAATAGACATAGTAACAATCCGCCTAACCAATTTTTCTACACCAACTATCACCCTGTCTATCCCCCTTGCCACCATGTGGATAGTAGTAATCC
>MH361949|Johnson et al. 2018
TAATGGGTGTAGCATTTTTCACCTTGCTCGAACGAAAAGCCCTCGGTTACTTCCAAATCCGAAAAGGTCCAAATAAAGTCGGGATTATTGGGATTCCACAACCACTAGCAGACGCCCTAAAACTCTTTGTTAAAGAATGAGTTATACCAACATCATCAAACTATCTACCATTCATTTTAACCCCAACAGTTATGCTTATCATAGCACTAAGACTATGACAATTATTCCCATCTTTCATACTCTCAACTCAAATAACCTTAGGGATGCTTTTGTTTTTGTGCATCTCTTCCATGGCCGTTTATACAACCCTAATAGCAGGCTGAGCCTCAAACTCAAAATACGCCTTACTAGGCGCTATCCGGGCCATAGCTCAAACAATCTCCTACGAAGTCACAATAACACTAATTATCATTTTTTACCTGTTTATAATGTCAGAAATAGACATAGTAACAATCCGCCTAACCAATTTTTCTATACCAACTATCACCCTGTCTATCCCCCTTGCCACCATGTGGGTAGTAGTAATCC
>MH361950|Johnson et al. 2018
TAATGGGGTTAGCATTTTTCACCTTGCTCGAACGAAAAGCCCTCGGTTACTTCCAAATCCGAAAAGGTCCAAATAAAGTCGGGATTATTGGGATTCCACAACCATTAGCAGACGCCCTAAAACTCTTTGTTAAAGAATGAGTTATACCAACATCATCAAACTATCTACCATTCATTTTAACCCCAACAGTTATGCTTATCATAGCACTAAGACTATGACAATTATTCCCATCTTTCATACTCTCAACTCAAATAACCTTAGGGATGCTTTTGTTTTTGTGCATCTCTTCCATGGCCGTTTACACAACCCTAATAGCAGGCTGAGCCTCAAACTCAAAATATGCCTTACTAGGCGCTATCCGGGCCATAGCTCAAACAATCTCCTACGAAGTCACAATAACACTAATTATCATTTTTTACCTGTTTATAATGTCAGAAATAGACATAGTAACAATCCGCCTAACCAATTTTTCTACACCAACTATCACCCTGTCTATCCCCCTTGCCACCATGTGGGTAGTAGTAATCC
>MH361951|Johnson et al. 2018
TAATGGGTGTAGCATTTTTCACCTTGCTCGAACGAAAAGCCCTCGGTTACTTCCAAATCCGAAAAGGTCCAAATAAAGTCGGGATTATTGGGATTCCACAACCATTAGCAGACGCCCTAAAACTCTTTGTTAAAGAATGAGTTATACCAACATCATCAAACTATCTACCATTCATTTTAACCCCAACAGTTATGCTTATCATAGCACTAAGACTATGACAATTATTCCCATCTTTCATACTCTCAACTCAAATAACCTTAGGGATGCTTTTGTTTTTGTGCATCTCTTCCATGGCCGTTTACACAACCCTAATAGCAGGCTGAGCCTCAAACTCAAAATATGCCTTACTAGGCGCTATCCGGGCCATAGCTCAAACAATCTCCTACGAAGTCACAATAACACTAATTATCATTTTTTACCTGTTTATAATGTCAGAAATAGACATAGTAACAATCCGCCTAACCAATTTTTCTACACCAACTATCACCCTGTCTATCCCCCTTGCCACCATGTGGGTAGTAGTAATCC
>MH361952|Johnson et al. 2018
TAATGGGTGTAGCATTTTTCACCTTGCTCGAACGAAAAGCCCTCGGTTACTTCCAAACCCGAAAAGGTCCAAATAAAGTCGGGATTATTGGGATTCCACAACCATTAGCAGACGCCCTAAAACTCTTTGTTAAAGAATGAGTTATACCAACATCATCAAACTATCTACCATTCATTTTAACCCCAACAGTTATGCTTATCATAGCACTAAGACTATGACAATTATTCCCATCTTTCATACTCTCAACTCAAATAACCTTAGGGATGCTTTTGTTTTTATGCATCTCTTCCATGGCCGTTTACACAACCCTAATAGCAGGCTGAGCCTCAAACTCAAAATACGCCTTACTAGGCGCTATCCGGGCCATAGCTCAAACAATCTCCTACGAAGTCACAATAACACTAATTATCATTTTTTACCTGTTTATAATGTCAGAAATAGACATAGTAACAATCCGCCTAACTAATTTTTCTACACCAACTATCACCCTGTCTATCCCCCTTGCCACCATGTGGGTAGTAGTAATCC
>MH361953|Johnson et al. 2018
TAATGGGTGTAGCATTTTTCACCTTGCTCGAACGAAAAGCCCTCGGTTACTTCCAAATCCGAAAAGGTCCAAATAAAGTCGGGATTATTGGGATTCCACAACCATTAGCAGACGCCCTAAAACTCTTTGTTAAAGAATGAGTTATACCAACATCATCAAACTATCTACCATTCATTTTAACCCCAACAGTTATGCTTATCATAGCACTAAGACTATGACAATTATTCCCATCTTTCATACTCTCAACTCAAATAACCTTAGGGATGCTTTTGTTTTTGTGCATCTCTTCCATGGCCGTTTACACAACCCTAATAGCAGGCTGAGCCTCAAACTCAAAATACGCCTTACTAGGCGCTATCCGGGCCATAGCTCAAACAATCTCCTACGAAGTCACAATAACACTAATTATCATTTTTTACCTGTTTATAATGTCAGAAATAGACATAGTAACAATCCGCCTAACCAATTTTTCTACACCAACTATCACCCTGTCTATCCCCCTTGCCACTATGTGGGTAGTAGTAATCC
>MH361954|Johnson et al. 2018
TAATGGGTGTAGCATTTTTCACCTTGCTCGAACGAAAAGCCCTTGGTTACTTCCAAATCCGAAAAGGTCCAAATAAAGTCGGGATTATTGGGATTCCACAACCATTAGCAGACGCCCTAAAACTCTTTGTTAAAGAATGAGTTATACCGACATCATCAAACTATCTACCATTCATTTTAACCCCAACAGTTATGCTTATCCTAGCACTAAGACTATGACAATTATTCCCATCTTTCATACTCTCAACTCAAATAACCTTAGGGATGCTTTTGTTTTTGTGCATCTCTTCCATGGCCGTTTACACAACCCTAATAGCAGGCTGAGCCTCAAACTCAAAATACGCCTTACTAGGCGCTATCCGGGCCATAGCTCAAACAATCTCCTACGAAGTCACAATAACACTAATTATCATTTTTTACCTGTTTATAATGTCAGAAATAGACATAGTAACAATCCGCCTAACCAATTTTTCTACACCAACTATCACCCTGTCTATCCCCCTTGCCACCATGTGGGTAGTAGTAATCC
>MH361955|Johnson et al. 2018
TAATGGGTGTAGCATTTTTCACCTTGCTCGAACGAAAAGCCCTCGGTTACTTCCAAATCCGAAAAGGTCCAAATAAAGTCGGGATTATTGGGATTCCACAACCATTAGCAGACGCCCTAAAACTCTTTGTTAAAGAATGAGTTATACCAACATCATCAAACTATCTACCATTCATTTTAACCCCAACAGTTATGCTTATCATAGCACTAAGACTATGACAATTATTCCCATCTTTCATACTCTCAACTCAAATAACCTTAGGGATGCTTTTGTTTTTGTGCATCTCTTCCATGGCCGTTTACACAACCCTAATAGCAGGCTGAGCCTCAAACTCAAAATACGCCTTACTAGGCGCTATCCGGGCCATAGCTCAAACAATCTCCTACGAAGTCACAATAACACTAATTATCATTTTTTACCTGTTTATAATGTCAGAAATAGACATAGTAACAATCCGCCTAACCAATTTTTCTACACCAACTATCACCCTGTCTATCCCCCTTGCCACTATGTGGGTAGTAGTAATCC
>MH361956|Johnson et al. 2018
TAATGGGTGTAGCATTTTTCACCTTGCTCGAACGAAAAGCCCTCGGTTACTTCCAAATCCGAAAAGGTCCAAATAAAGTCGGGATTATTGGGATTCCACAACCATTAGCAGACGCCCTAAAACTCTTTGTTAAAGAATGAGTTATACCAACATCATCAAACTATCTACCATTCATTTTAACCCCAACAGTTATGCTTATCATAGCACTAAGACTATGACAATTATTCCCATCTTTCATACTCTCAACTCAAATAACCTTAGGGATGCTTTTGTTTTTGTGCATCTCTTCCATGGCCGTTTACACAACCCTAATAGCAGGCTGAGCCTCAAACTCAAAATATGCCTTACTAGGCGCTATCCGGGCCATAGCTCAAACAATCTCCTACGAAGTCACAATAACACTAATTATCATTTTTTACCTGTTTATAATGTCAGAAATAGACATAGTAACAATCCGCCTAACCAATTTTTCTACACCAACTATCACCCTGTCTATCCCCCTTGCCACCATGTGGGTAGTAGTAATCC
>MH361957|Johnson et al. 2018
TAATGGGTGTAGCATTTTTCACCTTGCTCGAACGAAAAGCCCTCGGTTACTTCCAAATCCGAAAAGGTCCAAATAAAGTCGGGATTATTGGGATTCCACAACCATTAGCAGACGCCCTAAAACTCTTTGTTAAAGAATGAGTTATACCAACATCATCAAACTATCTACCATTCATTTTAACCCCAACAGTTATGCTTATCATAGCACTAAGACTATGACAATTATTCCCATCTTTCATACTCTCAACTCAAATAACCTTAGGGATGCTTTTGTTTTTGTGCATCTCTTCCATGGCCGTTTACACAACCCTAATAGCAGGCTGAGCCTCAAACTCAAAATACGCCTTACTAGGCGCTATCCGGGCCATAGCTCAAACAATCTCCTACGAAGTCACAATAACACTAATTATCATTTTTTATCTGTTTATAATGTCAGAAATAGACATAGTAACAATCCGCCTAACCAATTTTTCTATACCAACTATCACCCTGTCTATCCCCCTTGCCACCATGTGGGTAGTAGTAATCC
>MH361958|Johnson et al. 2018
TAATGGGTGTAGCATTTTTCACCTTGCTCGAACGAAAAGCCCTCGGTTACTTCCAAATCCGAAAAGGTCCAAATAAAGTCGGGATTATTGGGATTCCACAACCATTAGCAGACGCCCTAAAACTCTTTGTTAAAGAATGAGTTATACCAACATCATCAAACTATCTACCATTCATTTTAACCCCAACAGTTATGCTTATCATAGCACTAAGACTATGACAATTATTCCCATCTTTCATACTCTCAACTCAAATAACCTTAGGGATGCTTTTGTTTTTGTGCATCTCTTCCATAGCCGTTTACACAACCCTAATAGCAGGCTGAGCCTCAAACTCAAAATACGCCTTACTAGGCGCTATCCGGGCCATAGCTCAAACAATCTCCTACGAAGTCACAATAACACTAATTATCATTTTTTACCTGTTTATAATGTCAGAAATAGACATAGTAACAATCCGCCTAACCAATTTTTCTACACCAACTATCACCCTGTCTATCCCCCTTGCCACCATGTGGGTAGTAGTAATCC
>MH361959|Johnson et al. 2018
TAATGGGTGTAGCATTTTTCACCTTGCTAGAACGAAAAGCCCTCGGTTACTTCCAAATCCGAAAAGGTCCAAATAAAGTCGGGATTATTGGGATTCCACAACCATTAGCAGACGCCCTAAAACTCTTCGTTAAAGAATGAGTTATACCAACATCATCAAACTATCTACCATTCATTTTAACCCCAACAGTTATGCTTATCATAGCACTAAGACTATGACAATTATTCCCATCTTTCATACTCTCAACTCAAATAACCTTAGGAATGCTTTTGTTTTTGTGCATCTCTTCCATGGCCGTTTACACAACCCTAATAGCAGGCTGAGCCTCAAACTCAAAATACGCCTTACTAGGTGCTATCCGAGCCATAGCTCAAACAATCTCCTACGAAGTCACAATAACACTAATTATCATTTTTTACCTATTTATAATGTCACAAATAGACATAGTCACAATCCGCCTAACCAATTTTTCTATACCAACTATCACCCTGTCTATCCCCCTTGCCACCATGTGAGTAGTAGTAATCC
>MH361960|Johnson et al. 2018
TAATGGGTGTAGCATTTTTCACCTTGCTCGAACGAAAAGCCCTCGGTTACTTCCAAATCCGAAAAGGTCCAAATAAAGTCGGGATTATTGGGATTCCACAACCATTAGCAGACGCCCTAAAACTCTTTGTTAAAGAATGAGTTATACCAACATCATCAAACTATCTACCATTCATTTTAACCCCAACAATTATGCTTATCATAGCACTAAGACTATGACAATTATTCCCATCTTTCATACTCTCAACTCAAATAACCTTAGGGATGCTTTTGTTTTTGTGCATCTCTTCCATGGCCGTTTACACAACCCTAATAGCAGGCTGAGCCTCAAACTCAAAATACGCCTTACTAGGCGCTATCCGGGCCATAGCTCAAACAATCTCCTACGAAGTCACAATAACACTAATTATCATTTTTTACCTGTTTATAATGTCAGAAATAGACATAGTAACAATCCGCCTAACCAATTTTTCTACACCAACTATCACCCTGTCTATCCCCCTTGCCACCATGTGGGTAGTAGTAATCC
>MH361961|Johnson et al. 2018
TAATGGGTGTAGCATTTTTCACCTTGCTCGAACGAAAAGCCCTCGGTTACTTCCAAATCCGAAAAGGTCCAAACAAAGTCGGGATTATTGGGATTCCACAACCATTAGCAGACGCCCTAAAACTCTTTGTTAAAGAATGAGTTATACCAACATCATCAAACTATCTACCATTCATTTTAACCCCAACAGTTATGCTCATCATAGCACTAAGACTATGACAATTATTCCCATCTTTCATACTCTCAACTCAAATAACCTTAGGGATGCTTTTGTTTTTGTGCATCTCTTCCATGGCCGTTTACACAACCCTAATAGCAGGCTGAGCCTCAAACTCAAAATACGCCTTACTAGGCGCTATCCGGGCCATAGCTCAAACAATCTCCTACGAAGTCACAATAACACTAATTATCATTTTTTACCTGTTTATAATGTCAGAAATAGACATAGTAACAATCCGCCTAACCAATTTTTCTACACCAACTATCACCCTGTCTATCCCCCTTGCCACCATGTGGGTAGTAGTAATCC
>MH361962|Johnson et al. 2018
TAATGGGTGTAGCATTTTTCACCTTGCTCGAACGAAAAGCCCTCGGTTACTTCCAAATCCGAAAAGGTCCAAATAAAGTCGGGATTATTGGGATTCCACAACCATTAGCAGACGCCCTAAAACTCTTTGTTAAAGAATGAGTTATACCAACATCATCAAACTATCTACCATTCATTTTAACCCCAACAGTTATGCTTATCATAGCACTAAGACTATGACAATTATTCCCATCTTTCATACTCTCAACTCAAATAACCTTAGGGATGCTTTTGTTTTTGTGCATCTCTTCCATGGCCGTTTACACAACCCTAATAGCAGGCTGAGCCTCAAACTCAAAATACGCCTTACTAGGCGCTATCCGGGCCATAGCTCAAACAATCTCCTACGAAGTCACAATAACACTAATTATCATTTTTTACCTGTTTATAATGTCAGAAATAGACATAGTAACAATCCGCCTAACCAATTTTTCTACACCAACTATCACCCTGTCTATCCCCCTTGCCACCATGTGGGTAGTAGTAATCC
>MH361963|Johnson et al. 2018
TAATGGGTGTAGCATTTTTCACCTTGCTCGAACGAAAAGCCCTCGGTTACTTCCAAATCCGAAAAGGTCCAAATAAAGTCGGGATTATTGGGATTCCACAACCATTAGCAGACGCCCTAAAACTCTTTGTTAAAGAATGAGTTATACCAACATCATCAAACTATCTACCATTCATTTTAACCCCAACAGTTATGCTTATCATAGCACTAAGACTATGACAATTATTCCCATCTTTCATACTCTCAACTCAAATAACCTTAGGGATGCTTTTGTTTTTGTGCATCTCTTCCATGGCCGTTTACACAACCCTAATAGCAGGCTGAGCCTCAAACTCAAAATACGCCTTACTAGGCGCTATCCGGGCCATAGCTCAAACAATCTCCTACGAAGTCACAATAACACTAATTATCATTTTTTACCTGTTTATAATGTCAGAAATAGACATAGTAACAATCCGCCTAACCAATTTTTCTACACCAACTATCACCCTGTCTATCCCCCTTGCCACTATGTGGGTAGTAGTAATCC
>MH361964|Johnson et al. 2018
TAATGGGTGTAGCATTTTTCACCTTGCTCGAACGAAAAGCCCTCGGTTACTTCCAAATCCGAAAAGGTCCAAATAAAGTCGGGATTATTGGGATTCCACAACCATTAGCAGACGCCCTAAAACTCTTTGTTAAAGAATGAGTTATACCAACATCATCAAACTATCTACCATTCATTTTAACCCCAACAGTTATGCTTATCATAGCACTAAGACTATGACAATTATTCCCATCTTTCATACTCTCAACTCAAATAACCTTAGGGATGCTTTTATTTTTGTGCATCTCTTCCATGGCCGTTTACACAACCCTAATAGCAGGCTGAGCCTCAAACTCAAAATACGCCTTACTAGGCGCTATCCGGGCCATAGCTCAAACAATCTCCTACGAAGTCACAATAACACTAATTATCATTTTTTATCTGTTTATAATGTCAGAAATAGACATAGTAACAATCCGCCTAACCAATTTTTCTACACCAACTATCACCCTGTCTATCCCCCTTGCCACCATGTGGGTAGTAGTAATCC
>MH361965|Johnson et al. 2018
TAATGGGTGTAGCATTTTTCACCTTGCTCGAACGAAAAGCCCTCGGTTACTTCCAAATCCGAAAAGGTCCAAATAAAGTCGGGATTATTGGGATTCCACAACCATTAGCAGACGCCCTAAAACTCTTTGTTAAAGAATGAGTTATACCAACATCATCAAACTATCTACCATTCATTTTAACCCCAACAGTTATGCTTATCATAGCACTAAGACTATGACAATTATTCCCATCTTTCATACTCTCAACTCAAATAACCTTAGGGATGCTTTTGTTTTTGTGCATCTCTTCCATGGCCGTTTACACAACCCTAATAGCAGGCTGAGCCTCAAACTCAAAGTACGCCTTACTAGGCGCTATCCGGGCCATAGCTCAAACAATCTCCTACGAAGTCACAATAACACTAATTATCATTTTTTACCTGTTTATAATGTCAGAAATAGACATAGTAACAATCCGCCTAACCAATTTTTCTACACCAACTATCACCCTGTCTATCCCCCTTGCCACCATGTGGGTAGTAGTAATCC
>MH361966|Johnson et al. 2018
TAATGGGTGTAGCATTTTTCACCTTGCTCGAACGAAAAGCCCTCGGTTACTTCCAAATCCGAAAAGGTCCAAATAAAGTCGGGATTATTGGGATTCCACAACCATTAGCAGACGCCCTAAAACTCTTTGTTAAAGAATGAGTTATACCAACATCATCAAACTATCTACCATTCATTTTAACCCCAACAGTTATGCTTATCATAGCACTAAGACTATGACAATTATTCCCATCTTTCATACTCTCAACTCAAATAACCTTAGGGATGCTTTTGTTTTTGTGCATCTCTTCCATGGCCGTTTACACAACCCTAATAGCAGGCTGAGCCTCAAACTCAAAATACGCCTTACTAGGCGCTATCCGGGCCATAGCTCAAACAATCTCCTACGAAGTCACAATAACACTAATTATCATTTTTTACCTGTTTATAATGTCAGAAATAGACATAGTAACAATCCGCCTAACCAATTTTTCTACACCAACTATCACCCTGTCTATCCCCCTTGCCACTATGTGGGTAGTAGTAATCC
>MH361967|Johnson et al. 2018
TAATGGGTGTAGCATTTTTCACCTTGCTCGAACGAAAAGCCCTCGGTTACTTCCAAATCCGAAAAGGTCCAAATAAAGTCGGGATTATTGGGATTCCACAACCATTAGCAGACGCCCTAAAACTCTTTGTTAAAGAATGAATTATACCAACATCATCAAACTATCTACCATTCATTTTAACCCCAACAGTTATGCTTATCATAGCACTAAGACTATGACAATTATTCCCATCTTTCATACTCTCAACTCAAATAACCTTAGGGATGCTTTTGTTTTTGTGCATCTCTTCCATGGCCGTTTACACAACCCTAATAGCAGGCTGAGCCTCAAACTCAAAATACGCCTTACTAGGCGCTATCCGGGCCATAGCTCAAACAATCTCCTACGAAGTCACAATAACACTAATTATCATTTTTTACCTGTTTATAATGTCAGAAATAGACATAGTAACAATCCGCCTAACCAATTTTTCTATACCAACTATCACCCTGTCTATCCCCCTTGCCACCATGTGGGTAGTAGTAATCC
>MH361968|Johnson et al. 2018
TAATGGGTGTAGCATTTTTCACCTTGCTCGAACGAAAAGCCCTCGGTTACTTCCAAATCCGAAAAGGTCCAAATAAAGTCGGGATTATTGGGATTCCACAACCATTAGCAGACGCCCTAAAACTCTTTGTTAAAGAATGAGTTATACCAACATCATCAAACTATCTACCATTCATTTTAACCCCAACAGTTATGCTTATCATAGCACTAAGACTATGACAATTATTCCCATCTTTCATACTCTCAACTCAAATAACCTTAGGGATGCTTTTGTTTTTGTGCATCTCTTCCATGGCCGTTTACACAACCCTAATAGCAGGCTGAGCCTCAAACTCAAAATACGCCTTACTAGGCGCTATCCGGGCCATAGCTCAAACAATCTCCTACGAAGTCACAATAACACTAATTATCATTTTTTACCTGTTTATAATGTCAGAAATAGACATAGTAACAATCCGCCTAACCAATTTTTCTACACCAACTATCACCCTGTCCATCCCCCTTGCCACCATGTGGGTAGTAGTAATCC
>MH361969|Johnson et al. 2018
TAATGGGTGTAGCATTTTTCACCTTGCTCGAACGAAAAGCCCTCGGTTACTTCCAAATCCGAAAAGGTCCAAATAAAGTCGGGATTATTGGGATTCCACAACCATTAGCAGACGCCCTAAAACTCTTTGTTAAAGAATGAGTTATACCAACATCATCAAACTATCTACCATTCATTTTAACCCCAACAGTTATGCTTATCATAGCACTAAGACTATGACAATTATTCCCATCTTTCATACTCTCAACTCAAATAACCTTAGGGATGCTTTTGTTTTTGTGCATCTCTTCCATGGCCGTTTACACAACCCTAATAGCAGGCTGAGCCTCAAACTCAAAATACGCCTTACTAGGCGCTATCCGGGCCATAGCTCAAACAATCTCCTACGAAGTCACAATAACACTAATTATCATTTTTTACCTGTTTATAATGTCAGAAATAGACATAGTAACAATCCGCCTAACCAATTTTTCTACACCAACTATCACCCTGTCTATCCCCCTTGCCACCATGTGGGTAGTAGTAATCC
>MH361970|Johnson et al. 2018
TAATGGGTGTAGCATTTTTCACCTTGCTCGAACGAAAAGCCCTCGGTTACTTCCAAATCCGAAAAGGTCCAAATAAAGTCGGGATTATTGGAATTCCACAACCATTAGCAGACGCCCTAAAACTCTTTGTTAAAGAATGAGTTATACCAACATCATCAAACTATCTACCATTCATTTTAACCCCAACAGTTATGCTTATCATAGCACTAAGACTATGACAATTATTCCCATCTTTCATACTCTCAACTCAAATAACCTTAGGGATGCTTTTGTTTTTGTGCATCTCTTCCATGGCCGTTTACACAACCCTAATAGCAGGCTGAGCCTCAAACTCAAAATACGCCTTACTAGGCGCTATCCGGGCCATAGCTCAAACAATCTCCTACGAAGTCACAATAACACTAATTATCATTTTTTATCTGTTTATAATATCAGAAATAGACATAGTAACAATCCGCCTAACCAATTTTTCTATACCAACTATCACCCTGTCTATCCCCCTTGCCACCATGTGGGTAGTAGTAATCC
>MH361971|Johnson et al. 2018
TAATGGGTGTAGCATTTTTCACCTTGCTCGAACGAAAAGCCCTCGGTTACTTCCAAATCCGAAAAGGTCCAAATAAAGTCGGGATTATTGGGATTCCACAACCATTAGCAGACGCCCTAAAACTCTTTGTTAAAGAATGAGTTATACCAACATCATCAAACTATCTACCATTCATTTTAACCCCAACAGTTATGCTTATCATAGCACTAAGACTATGACAATTATTCCCATCTTTCATACTCTCAACTCAAATAACCTTAGGGATGCTTTTGTTTTTGTGCATCTCTTCCATGGCCGTTTATACAACCCTAATAGCAGGCTGAGCCTCAAACTCAAAATACGCCTTACTAGGCGCTATCCGGGCCATAGCTCAAACAATCTCCTACGAAGTCACAATAACACTAATTATCATTTTTTACCTGTTTATAATGTCAGAAATAGACATAGTAACAATCCGCCTAACCAATTTTTCTACACCAACTATCACCCTGTCTATCCCCCTTGCCACCATGTGGGTAGTAGTAATCC
>MH361972|Johnson et al. 2018
TAATGGGTGTAGCATTTTTCACCTTGCTCGAACGAAAAGCCCTCGGTTACTTCCAAATCCGAAAAGGTCCAAATAAAGTCGGGATTATTGGGATTCCACAACCATTAGCAGACGCCCTAAAACTCTTTGTTAAAGAATGAGTTATACCAACATCATCAAACTATCTACCATTCATTTTAACCCCAACAGTTATGCTTATCATAGCACTAAGACTATGACAATTATTCCCATCTTTCATACTCTCAACTCAAATAACCTTAGGGATGCTTTTGTTTTTGTGCATCTCTTCCATGGCCGTTTACACAACCCTAATAGCAGGCTGAGCCTCAAACTCAAAATACGCCTTACTAGGCGCTATCCGGGCCATAGCTCAAACAATCTCCTACGAAGTCACAATAACACTAATTATCATTTTTTACCTGTTTATAATGTCAGAAATAGACATAGTAACAATCCGCCTAACCAATTTTTCTACACCAACTATCACCCTGTCTATCCCCCTTGCCACCATGTGGGTAGTAGTAATCC
>MH361973|Johnson et al. 2018
TAATGGGTGTAGCATTTTTCACCTTGCTCGAACGAAAAGCCCTCGGTTACTTCCAAATCCGAAAAGGTCCAAATAAAGTCGGGATTATTGGGATTCCACAACCATTAGCAGACGCCCTAAAACTCTTTGTTAAAGAATGAGTTATACCAACATCATCAAACTATCTACCATTCATTTTAACCCCAACAGTTATGCTTATCATAGCACTAAGACTATGACAATTATTCCCATCTTTCATACTCTCAACTCAAATAACCTTAGGGATGCTTTTGTTTTTGTGCATCTCTTCCATGGCCGTTTACACAACCCTAATAGCAGGCTGAGCCTCAAACTCAAAATACGCCTTACTAGGCGCTATCCGGGCCATAGCTCAAACAATCTCCTACGAAGTCACAATAACACTAATTATCATTTTTTACCTGTTTATAATGTCAGAAATAGACATAGTAACAATCCGCCTAACCAATTTTTCTACACCAACTATCACCCTGTCTATCCCCCTTGCCACCATGTGGGTAGTAGTAATCC
>MH361974|Johnson et al. 2018
TAATGGGTGTAGCATTTTTCACCTTGCTCGAACGAAAAGCCCTCGGTTACTTCCAAATCCGAAAAGGTCCAAATAAAGTCGGGATTATTGGGATTCCACAACCATTAGCAGACGCCCTAAAACTCTTTGTTAAAGAATGAGTTATACCAACATCATCAAACTATCTACCATTCATTTTAACCCCAACAGTTATGCTTATCATAGCACTAAGACTATGACAATTATTCCCATCTTTCATACTCTCAACTCAAATAACCTTAGGGATGCTTTTGTTTTTGTGCATCTCTTCCATGGCCGTTTACACAACCCTAATAGCAGGCTGAGCCTCAAACTCAAAATATGCCTTACTAGGCGCTATCCGGGCCATAGCTCAAACAATCTCCTACGAAGTCACAATAACACTAATTATCATTTTTTACCTGTTTATAATGTCAGAAATAGACATAGTAACAATCCGCCTAACCAATTTTTCTACACCAACTATCACCCTGTCTATCCCCCTTGCCACCATGTGGGTAGTAGTAATCC
>MH361975|Johnson et al. 2018
TAATGGGTGTAGCATTTTTCACCTTGCTCGAACGAAAAGCCCTCGGTTACTTCCAAATCCGAAAAGGTCCAAATAAAGTCGGGATTATTGGGATTCCACAACCATTAGCAGACGCCCTAAAACTCTTTGTTAAAGAATGAGTTATACCAACATCATCAAACTATCTACCATTCATTTTAACCCCAACAATTATGCTTATCATAGCACTAAGACTATGACAATTATTCCCATCTTTCATACTCTCAACTCAAATAACCTTAGGGATGCTTTTGTTTTTGTGCATCTCTTCCATGGCCGTTTACACAACCCTAATAGCAGGCTGAGCCTCAAACTCAAAATACGCCTTACTAGGCGCTATCCGGGCCATAGCTCAAACAATCTCCTACGAAGTCACAATAACACTAATTATCATTTTTTACCTGTTTATAATGTCAGAAATAGACATAGTAACAATCCGCCTAACCAATTTTTCTACACCAACTATCACCCTGTCTATCCCCCTTGCCACCATGTGGGTAGTAGTAATCC
>MH361976|Johnson et al. 2018
TAATGGGTGTAGCATTTTTCACCTTGCTCGAACGAAAAGCCCTCGGTTACTTCCAAATCCGAAAAGGTCCAAATAAAGTCGGGATTATTGGGATTCCACAACCATTAGCAGACGCCCTAAAACTCTTTGTTAAAGAATGAGTTATACCAACATCATCAAACTATCTACCATTCATTTTAACCCCAACAATTATGCTTATCATAGCACTAAGACTATGACAATTATTCCCATCTTTCATACTCTCAACTCAAATAACCTTAGGGATGCTTTTGTTTTTGTGCATCTCTTCCATGGCCGTTTACACAACCCTAATAGCAGGCTGAGCCTCAAACTCAAAATACGCCTTACTAGGCGCTATCCGGGCCATAGCTCAAACAATCTCCTACGAAGTCACAATAACACTAATTATCATTTTTTACCTGTTTATAATGTCAGAAATAGACATAGTAACAATCCGCCTAACCAATTTTTCTACACCAACTATCACCCTGTCTATCCCCCTTGCCACCATGTGGGTAGTAGTAATCC
>MH361977|Johnson et al. 2018
TAATGGGTGTAGCATTTTTCACCTTGCTAGAACGAAAAGCCCTCGGTTACTTCCAAATCCGAAAAGGTCCAAATAAAGTCGGGATTATTGGGATTCCACAACCATTAGCAGACGCCCTAAAACTCTTCGTTAAAGAATGAGTTATACCAACATCATCAAACTATCTACCATTCATTTTAACCCCAACAGTTATGCTTATCATAGCACTAAGACTATGACAATTATTCCCATCTTTCATACTCTCAACTCAAATAACCTTAGGAATGCTTTTGTTTTTGTGCATCTCTTCCATGGCCGTTTACACAACCCTAATAGCAGGCTGAGCCTCAAACTCAAAATACGCCTTACTAGGTGCTATCCGAGCCATAGCTCAAACAATCTCCTACGAAGTCACAATAACACTAATTATCATTTTTTACCTATTTATAATGTCACAAATAGACATAGTAACAATCCGCCTAACCAATTTTTCTATACCAACTATCACCCTATCTATCCCCCTTGCCACCATGTGGGTAGTAGTAATCC
>MH361978|Johnson et al. 2018
TAATGGGTGTAGCATTTTTCACCTTGCTAGAACGAAAAGCCCTCGGTTACTTCCAAATCCGAAAAGGTCCAAATAAAGTCGGGATTATTGGGATTCCACAACCATTAGCAGACGCCCTAAAACTCTTCGTTAAAGAATGAGTTATACCAACATCATCAAACTATCTACCATTCATTTTAACCCCAACAGTTATGCTTATCATAGCACTAAGACTATGACAACTATTCCCATCTTTCATACTCTCAACTCAAATAACCTTAGGAATGCTTTTGTTTTTGTGCATCTCTTCCATGGCCGTTTACACAACCCTAATAGCAGGCTGAGCCTCAAACTCAAAATACGCCTTACTAGGTGCTATCCGAGCCATAGCTCAAACAATCTCCTACGAAGTCACAATAACACTAATTATCATTTTTTACCTATTTATAATGTCACAAATAGACATAGTAACAATCCGCCTAACCAATTTTTCTATACCAACTATCACCCTGTCTATCCCCCTTGCCACCATGTGGGTAGTAGTAATCC
>MH361979|Johnson et al. 2018
TAATGGGTGTAGCATTTTTCACCTTGCTCGAACGAAAAGCCCTCGGTTACTTCCAAATCCGAAAAGGTCCAAATAAAGTCGGAATTATTGGGATTCCACAACCATTAGCAGACGCCCTAAAACTCTTTGTTAAAGAATGAGTTATACCAACATCATCAAACTATCTACCATTCATTTTAACCCCAACAGTTATGCTTATCATAGCACTAAGACTATGACAATTATTCCCATCTTTCATACTCTCAACTCAAATAACCTTAGGGATGCTTTTGTTTTTGTGCATCTCTTCCATGGCCGTTTACACAACCCTAATAGCAGGCTGAGCCTCAAACTCAAAATACGCCTTACTAGGCGCTATCCGGGCCATAGCTCAAACAATCTCCTACGAAGTCACAATAACACTAATTATCATTTTTTACCTGTTTATAATGTCAGAAATAGACATAGTAACAATCCGCCTAACCAATTTTTCTACACCAACTATCACCCTGTCTATCCCCCTTGCCACCATGTGGATAGTAGTAATCC
>MH361980|Johnson et al. 2018
TAATGGGTGTAGCATTTTTCACCCTGCTAGAACGAAAAGCCCTCGGTTACTTCCAAATCCGAAAAGGTCCAAATAAAGTCGGGATTATTGGGATTCCACAACCATTAGCAGACGCCCTAAAACTCTTCGTTAAAGAATGAGTTATACCAACATCATCAAACTATCTACCATTCATTTTAACCCCAACAGTTATGCTTATCATAGCACTAAGACTATGACAATTATTCCCATCTTTCATACTCTCAACCCAAATAACCTTAGGAATGCTTTTGTTTTTGTGCATCTCTTCCATGGCCGTTTACACAACCCTAATAGCAGGCTGAGCCTCAAACTCAAAATACGCCTTACTAGGTGCTATCCGAGCCATAGCTCAAACAATCTCCTATGAAGTCACAATAACACTAATTATCATTTTTTACCTATTTATAATGTCACAAATAGACATAGTAACAATCCGCCTAACCAATTTTTCTATACCAACTATCACCCTGTCTATCCCCCTTGCCACCATGTGGGTAGTAGTAATCC
>MH361981|Johnson et al. 2018
TAATGGGTGTAGCATTTTTCACCTTGCTAGAACGAAAAGCCCTCGGTTACTTCCAAATCCGAAAAGGTCCAAATAAAGTCGGGATTATTGGGATTCCACAACCATTAGCAGACGCCCTAAAACTCTTCGTTAAAGAATGAGTTATACCAACATCATCAAACTATCTACCATTCATTTTAACCCCAACAGTTATGCTTATCATAGCACTAAGACTATGACAATTATTCCCATCTTTCATACTCTCAACTCAAATAACCTTAGGAATGCTTTTGTTTTTGTGCATCTCTTCCATGGCCGTTTACACAACCCTAATAGCAGGCTGAGCCTCAAACTCAAAATACGCCTTACTAGGTGCTATCCGAGCCATAGCTCAAACAATCTCCTACGAAGTCACAATAACACTAATTATCATTTTTTACCTATTTATAATGTCACAAATAGACATAGTAACAATCCGCCTAACCAATTTTTCTATACCAACTATCACCCTGTCTATCCCCCTTGCCACCATGTGGGTAGTAGTAATCC
>MH361982|Johnson et al. 2018
TAATGGGTGTAGCATTTTTCACATTGCTAGAACGAAAAGCCCTCGGTTACTTCCAAATCCGAAAAGGTCCAAATAAAGTCGGGATTATTGGGATTCCACAACCATTAGCAGACGCCCTAAAACTCTTCGTTAAAGAGTGAGTTATACCAACATCATCAAACTATCTACCATTCATTTTAACCCCAACAGTTATGCTTATCATAGCACTAAGACTATGACAATTATTCCCATCTTTCATACTCTCAACTCAAATAACCTTAGGGATGCTTTTGTTTTTGTGCATCTCTTCCATGGCCGTTTACACAACCCTAATAGCAGGCTGAGCCTCAAACTCAAAATACGCCTTACTAGGTGCTATCCGAGCCATAGCTCAAACAATCTCCTACGAAGTCACAATAACACTAATTATCATTTTTTACCTATTTATAATGTCACAAATAGACATAGTAACAATCCGCCTAACCAATTTTTCTATACCAACTATCACCCTGTCTATCCCCCTTGCCACCATGTGGGTAGTAGTAATCC
>MH361983|Johnson et al. 2018
TAATGGGTGTAGCATTTTTCACCTTGCTAGAACGAAAAGCCCTCGGTTACTTCCAAATCCGAAAAGGTCCAAATAAAGTCGGGATTATTGGGATTCCACAACCATTAGCAGACGCCCTAAAACTCTTCGTTAAAGAATGAGTTATACCAACATCATCAAACTATCTACCATTCATTTTAACCCCAACAGTTATGCTTATCTTAGCACTAAGACTATGACAATTATTCCCATCTTTCATACTCTCAACTCAAATAACCTTAGGAATGCTTTTGTTTTTGTGCATCTCTTCCATGGCCGTTTACACAACCTTAATAGCAGGCTGAGCCTCAAACTCAAAATACGCCTTACTAGGTGCTATCCGAGCCATAGCTCAAACAATCTCCTACGAAGTCACAATAACACTAATTATCATTTTTTACCTATTTATAATGTCACAAATAGACATAGTAACAATCCGCCTAACCAATTTTTCTATACCAACTATCACCCTGTCTATCCCCCTTGCCACCATGTGGGTAGTAGTAATCC
>MH361984|Johnson et al. 2018
TAATGGGTGTAGCATTCTTCACCTTGCTAGAGCGAAAAGCCCTCGGTTACTTCCAAATCCGAAAAGGTCCAAATAAAGTCGGGATTATTGGGATTCCACAACCATTAGCAGACGCCCTAAAACTCTTCGTTAAAGAATGAGTTATACCAACATCATCAAACTATCTACCATTCATTTTAACCCCAACAGTTATGCTTATCATAGCACTAAGACTATGACAATTATTCCCATCTTTCATACTCTCAACTCAAATAACCTTAGGAATGCTTTTGTTTTTGTGCATCTCTTCCATGGCCGTTTACACAACCCTAATAGCAGGCTGAGCCTCAAACTCAAAATACGCCTTACTAGGTGCTATCCGAGCCATAGCTCAAACAATCTCCTACGAAGTCACAATAACACTAATTATCATTTTTTACCTATTTATAATGTCACAAATAGACATAGTAACAATCCGCCTAACCAATTTTTCTATACCAACTATCACCCTGTCTATCCCCCTTGCCACCATGTGGGTAGTAGTAATCC
>MH361985|Johnson et al. 2018
TAATGGGTGTAGCATTTTTCACCTTGCTAGAACGAAAAGCCCTCGGTTACTTCCAAATCCGAAAAGGTCCAAATAAAGTCGGGATTATTGGGATTCCACAACCATTAGCAGACGCCCTAAAACTCTTCGTTAAAGAATGAGTTATACCAACATCATCAAACTATCTACCATTCATTTTAACCCCAACAGTTATGCTTATCATAGCACTAAGACTATGACAATTATTCCCATCTTTCATACTCTCAACTCAAATAACCTTAGGAATGCTTTTGTTTTTGTGCATCTCTTCCATGGCCGTTTACACAACCTTAATAGCAGGCTGAGCCTCAAACTCAAAATACGCCTTACTAGGTGCTATCCGAGCCATAGCTCAAACAATCTCCTACGAAGTCACAATAACACTAATTGTCATTTTTTACCTATTTATAATGTCACAAATAGACATAGTAACAATCCGCCTAACCAATTTTTCTATACCAACTATCACCCTGTCTATCCCCCTTGCCACCATGTGAGTAGTAGTAATCC
>MH361986|Johnson et al. 2018
TAATGGGTGTAGCATTTTTCACCTTGCTCGAACGAAAAGCCCTCGGTTACTTCCAAATCCGAAAAGGTCCAAATAAAGTCGGGATTATTGGGATTCCACAACCATTAGCAGACGCCCTAAAACTCTTTGTTAAAGAATGAGTTATACCAACATCATCAAACTATCTACCATTCATTTTAACCCCAACAGTTATGCTTATCATAGCACTAAGGCTATGACAATTATTCCCATCTTTCATACTCTCAACTCAAATAACCTTAGGGATGCTTTTGTTTTTGTGCATCTCTTCCATGGCCGTTTACACAACCCTAATAGCAGGCTGAGCCTCAAACTCAAAATACGCCTTACTAGGCGCTATCCGGGCCATAGCTCAAACAATCTCCTACGAAGTCACAATAACACTAATTATCATTTTTTATCTGTTTATAATGTCAGAAATAGACATAGTAACAATCCGCCTAACCAATTTTTCTACACCAACTATCACCCTGTCTATCCCCCTTGCCACCATATGGGTAGTAGTAATCC
>MH361987|Johnson et al. 2018
TAATGGGTGTAGCATTTTTCACCTTGCTTGAACGAAAAGCCCTCGGTTACTTCCAAATCCGAAAAGGTCCAAATAAAGTCGGGATTATTGGGATTCCACAACCATTAGCAGACGCCCTAAAACTCTTTGTTAAAGAATGAGTTATACCAACATCATCAAACTATCTACCATTCATTTTAACCCCAACAGTTATGCTCATCATAGCACTAAGACTATGACAATTATTCCCATCTTTCATACTCTCAACTCAAATAACCTTAGGGATGCTTTTGTTTTTGTGCATCTCTTCCATGGCCGTTTACACAACCCTAATAGCAGGCTGAGCCTCAAACTCAAAATACGCCTTACTAGGCGCTATCCGGGCCATAGCTCAAACAATCTCCTACGAAGTCACAATAACACTAATTATCATTTTTTACCTGTTTATAATGTCAGAAATAGACATAGTAACAATCCGCCTAACCAATTTTTCTACACCAACTATCACCCTGTCTATCCCCCTTGCCACCATGTGGGTAGTAGTAATCC
>MH361988|Johnson et al. 2018
TAATGGGTGTAGCATTTTTCACCTTGCTCGAACGAAAAGCCCTCGGTTACTTCCAAATCCGAAAAGGTCCAAATAAAGTCGGGATTATTGGGATTCCACAACCATTAGCAGACGCCCTAAAACTCTTTGTTAAAGAATGAGTTATACCAACATCATCAAACTATCTACCATTCATTTTAACCCCAACAGTTATGCTTATCATAGCACTAAGACTATGACAATTATTCCCATCTTTCATACTCTCAACTCAAATAACCTTAGGGATGCTTTTGTTTTTGTGCATCTCTTCCATGGCCGTTTACACAACCCTAATAGCAGGCTGAGCCTCAAACTCAAAATACGCCTTACTAGGCGCTATCCGGGCCATAGCTCAAACAATCTCCTACGAAGTCACAATAACACTAATTATCATTTTTTACCTGTTTATAATGTCAGAAATAGACATAGTAACAATCCGCCTAACCAATTTTTCTACACCAACTATCACCCTGTCTATCCCCCTTGCCACCATGTGGGTAGTAGTAATCC
>MH361989|Johnson et al. 2018
TAATGGGTGTAGCATTTTTCACCTTGCTCGAACGAAAAGCCCTCGGTTACTTCCAAATCCGAAAAGGTCCAAATAAAGTCGGGATTATTGGGATTCCACAACCATTAGCAGACGCCCTAAAACTCTTTGTTAAAGAATGAGTTATACCAACATCATCAAACTATCTACCATTCATTTTAACCCCAACAGTTATGCTTATCATAGCACTAAGACTATGACAATTATTCCCATCTTTCATACTCTCAACTCAAATAACCTTAGGGATGCTTTTGTTTTTGTGCATCTCTTCCATGGCCGTTTACACAACCCTAATAGCAGGCTGAGCCTCAAACTCAAAATACGCCTTACTAGGCGCTATCCGGGCCATAGCTCAAACAATCTCCTACGAAGTCACAATAACACTAATTATCATTTTTTATCTGTTTATAATGTCAGAAATAGACATAGTAACAATCCGCCTAACCAATTTTTCTATACCAACTATCACCCTGTCTATCCCCCTTGCCACCATGTGGGTAGTAGTAATCC
>MH361990|Johnson et al. 2018
TAATGGGTGTAGCATTTTTCACCTTGCTCGAACGAAAAGCCCTCGGTTACTTCCAAATCCGAAAAGGTCCAAATAAAGTCGGGATTATTGGGATTCCACAACCATTAGCAGACGCCCTAAAACTCTTTGTTAAAGAATGAGTTATACCAACATCATCAAACTATCTACCATTCATTTTAACCCCAACAATTATGCTTATCATAGCACTAAGACTATGACAATTATTCCCATCTTTCATACTCTCAACTCAAATAACCTTAGGGATGCTTTTGTTTTTGTGCATCTCTTCCATGGCCGTTTACACAACCCTAATAGCAGGCTGAGCCTCAAACTCAAAATACGCCTTACTAGGCGCTATCCGGGCCATAGCTCAAACAATCTCCTACGAAGTCACAATAACACTAATTATCATTTTTTACCTGTTTATAATGTCAGAAATAGACATAGTAACAATCCGCCTAACCAATTTTTCTACACCAACTATCACCCTGTCTATCCCCCTTGCCACCATGTGGGTAGTAGTAATCC
>MH361991|Johnson et al. 2018
TAATGGGTGTAGCATTTTTCACCTTGCTCGAACGAAAAGCCCTCGGTTACTTCCAAATCCGAAAAGGTCCAAATAAAGTCGGGATTATTGGGATTCCACAACCATTAGCAGACGCCCTAAAACTCTTTGTTAAAGAATGAGTTATACCAACATCATCAAACTATCTACCATTCATTTTAACCCCAACAGTTATGCTTATCATAGCACTAAGACTATGACAATTATTCCCATCTTTCATACTCTCAACTCAAATAACCTTAGGGATGCTTTTGTTTTTGTGCATCTCTTCCATGGCCGTTTACACAACCCTAATAGCAGGCTGAGCCTCAAACTCAAAATATGCCTTACTAGGCGCTATCCGGGCCATAGCTCAAACAATCTCCTACGAAGTCACAATAACACTAATTATCATTTTTTACCTGTTTATAATGTCAGAAATAGACATAGTAACAATCCGCCTAACCAATTTTTCTACACCAACTATCACCCTGTCTATCCCCCTTGCCACCATGTGGGTAGTAGTAATCC
>MH361992|Johnson et al. 2018
TAATGGGTGTAGCATTTTTCACCTTGCTCGAACGAAAAGCCCTCGGTTACTTCCAAATCCGAAAAGGTCCAAATAAAGTCGGGATTATTGGGATTCCACAACCATTAGCAGACGCCCTAAAACTCTTTGTTAAAGAATGAGTTATACCAACATCATCAAACTATCTACCATTCATTTTAACCCCAACAGTTATGCTTATCATAGCACTAAGACTATGACAATTATTCCCATCTTTCATACTCTCAACTCAAATAACCTTAGGGATGCTTTTGTTTTTGTGCATCTCTTCCATGGCCGTTTACACAACCCTAATAGCAGGCTGAGCCTCAAACTCAAAATACGCCTTACTAGGCGCTATCCGGGCCATAGCTCAAACAATCTCCTACGAAGTCACAATAACACTAATTATCATTTTTTACCTGTTTATAATGTCAGAAATAGACATAGTAACAATCCGCCTAACCAATTTTTCTACACCAACTATCACCCTGTCTATCCCCCTTGCCACCATGTGGGTAGTAGTAATCC
>MH361993|Johnson et al. 2018
TAATGGGTGTAGCATTTTTCACCTTGCTCGAACGAAAAGCCCTCGGTTACTTCCAAATCCGAAAAGGTCCAAATAAAGTCGGGATTATTGGGATTCCACAACCATTAGCAGACGCCCTAAAACTCTTTGTTAAAGAATGAGTTATACCAACATCATCAAACTATCTACCATTCATTTTAACCCCAACAGTTATGCTTATCATAGCACTAAGACTATGACAATTATTCCCATCTTTCATACTCTCAACTCAAATAACCTTAGGGATGCTTTTGTTTTTATGCATCTCTTCCATGGCCGTTTACACAACCCTAATAGCAGGCTGAGCCTCAAACTCAAAATACGCCTTACTAGGCGCTATCCGGGCCATAGCTCAAACAATCTCCTACGAAGTCACAATAACACTAATTATCATTTTTTACCTGTTTATAATGTCAGAAATAGACATAGTAACAATCCGCCTAACCAATTTTTCTACACCAACTATCACCCTGTCTATCCCCCTTGCCACCATGTGGGCAGTAGTAATCC
>MH361994|Johnson et al. 2018
TAATGGGTGTAGCATTTTTCACCTTGCTAGAACGAAAAGCCCTCGGTTACTTCCAAATCCGAAAAGGTCCAAATAAAGTCGGGATTATTGGGATTCCACAACCATTAGCAGACGCCCTAAAACTCTTCGTTAAAGAATGAGTTATACCAACATCATCAAACTATCTACCATTCATTTTAACCCCAACAATTATGCTTATCATAGCACTAAGACTATGACAATTATTCCCATCCTTCATACTCTCAACTCAAATAACCTTAGGAATGCTTTTGTTTTTGTGCATCTCTTCCATGGCCGTTTACACAACCCTAATAGCAGGCTGAGCCTCAAACTCAAAATACGCCTTACTAGGTGCTATCCGAGCCATAGCTCAAACAATCTCCTACGAAGTCACAATAACACTAATTATCATTTTTTACCTATTTATAATGTCACAAATAGACATAGTAACAATCCGCCTAACCAATTTTTCTATACCAACTATCACCCTATCTATCCCCCTTGCCACCATGTGGGTAGTAGTAATCC
>MH361995|Johnson et al. 2018
TAATGGGTGTAGCATTTTTCACCTTGCTCGAACGAAAAGCCCTCGGTTACTTCCAAATCCGAAAAGGTCCAAATAAAGTCGGGATTATTGGAATTCCACAACCATTAGCAGACGCCCTAAAACTCTTTGTTAAAGAATGAGTTATACCAACATCATCAAACTATCTACCATTCATTTTAACCCCAACAGTTATGCTTATCATAGCACTAAGACTATGACAATTATTCCCATCTTTCATACTCTCAACTCAAATAACCTTAGGGATGCTTTTGTTTTTGTGCATCTCTTCCATGGCCGTTTACACAACCCTAATAGCAGGCTGAGCCTCAAACTCAAAATACGCCTTACTAGGCGCTATCCGGGCCATAGCTCAAACAATCTCCTACGAAGTCACAATAACACTAATTATCATTTTTTATCTGTTTATAATGTCAGAAATAGACATAGTAACAATCCGCCTAACCAATTTTTCTATACCAACTATCACCCTGTCTATCCCCCTTGCCACCATGTGGGTAGTAGTAATCC
>MH361996|Johnson et al. 2018
TAATGGGTGTAGCATTTTTCACCTTGCTCGAACGAAAAGCCCTCGGTTACTTCCAAATCCGAAAAGGTCCAAATAAAGTCGGAATTATTGGGATTCCACAACCATTAGCAGACGCCCTAAAACTCTTTGTTAAAGAATGAGTTATACCAACATCATCAAACTATCTACCATTCATTTTAACCCCAACAGTTATGCTTATCATAGCACTAAGACTATGACAATTATTCCCATCTTTCATACTCTCAACTCAAATAACCTTAGGGATGCTTTTGTTTTTGTGCATCTCTTCCATGGCCGTTTACACAACCCTAATAGCAGGCTGAGCCTCAAACTCAAAATACGCCTTACTAGGCGCTATTCGGGCCATAGCTCAAACAATCTCCTACGAAGTCACAATAACACTAATTATCATTTTTTACCTGTTTATAATGTCAGAAATAGACATAGTAACAATCCGCCTAACCAATTTTTCTACACCAACTATCACCCTGTCTATCCCCCTTGCCACCATGTGGATAGTAGTAATCC
>MH361997|Johnson et al. 2018
TAATGGGTGTAGCATTTTTCACCTTGCTCGAACGAAAAGCCCTCGGTTACTTCCAAATCCGAAAAGGTCCAAATAAAGTCGGGATTATTGGGATTCCACAACCATTAGCAGACGCCCTAAAACTCTTTGTTAAAGAATGAGTTATACCAACATCATCAAACTATCTACCATTCATTTTAACCCCAACAGTTATGCTCATCATAGCACTAAGACTATGACAATTATTCCCATCTTTCATACTCTCAACTCAAATAACCTTAGGGATGCTTTTGTTTTTGTGCATCTCTTCCATGGCCGTTTACACAACCCTAATAGCAGGCTGAGCCTCAAACTCAAAATACGCCTTACTAGGCGCTATCCGGGCCATAGCTCAAACAATCTCCTACGAAGTCACAATAACACTAATTATCATTTTTTACCTGTTTATAATGTCAGAAATAGACATAGTAACAATCCGCCTAACCAATTTTTCTACACCAACTATCACCCTGTCTATCCCCCTTGCCACCATGTGGGTAGTAGTAATCC
>MH361998|Johnson et al. 2018
TAATGGGTGTAGCATTTTTCACCTTGCTCGAACGAAAAGCCCTCGGTTACTTCCAAATCCGAAAAGGTCCAAATAAAGTCGGGATTATTGGGATTCCACAACCATTAGCAGACGCCCTAAAACTCTTTGTTAAAGAATGAGTTATACCAACATCATCAAACTATCTACCATTCATTTTAACCCCAACAGTTATGCTTATCATAGCACTAAGACTATGACAATTATTCCCATCTTTCATACTCTCAACTCAAATAACCTTAGGGATGCTTTTGTTTTTGTGCATCTCTTCCATGGCCGTTTACACAACCCTAATAGCAGGCTGAGCCTCAAACTCAAAATACGCCTTACTAGGCGCTATCCGGGCCATAGCTCAAACAATCTCCTACGAAGTCACAATAACACTAATTATCATTTTTTATCTGTTTATAATGTCAGAAATAGACATAGTAACAATCCGCCTAACCAATTTTTCTATACCAACTATCACCCTGTCTATCCCCCTTGCCACCATGTGGGTAGTAGTAATCC
>MH361999|Johnson et al. 2018
TAATGGGTGTAGCATTTTTCACCTTGCTCGAACGAAAAGCCCTCGGTTACTTCCAAATCCGAAAAGGTCCAAATAAAGTCGGGATTATTGGGATTCCACAACCATTAGCAGACGCCCTAAAACTCTTTGTTAAAGAATGAGTTATACCAACATCATCAAACTATCTACCATTCATTTTAACCCCAACAGTTATGCTTATCATAGCACTAAGACTATGACAATTATTCCCATCTTTCATACTCTCAACTCAAATAACCTTAGGGATGCTTTTGTTTTTGTGCATCTCTTCCATGGCCGTTTACACAACCCTAATAGCAGGCTGAGCCTCAAACTCAAAATACGCCTTACTAGGCGCTATCCGGGCCATAGCTCAAACAATCTCCTACGAAGTCACAATAACACTAATTATCATTTTTTACCTGTTTATAATGTCAGAAATAGACATAGTAACAATCCGCCTAACCAATTTTTCTACACCAACTATCACCCTGTCTATCCCCCTTGCCACCATGTGGGTAGTAGTAATCC
>MH362000|Johnson et al. 2018
TAATGGGTGTAGCATTTTTCACCTTGCTCGAACGAAAAGCCCTCGGTTACTTCCAAATCCGAAAAGGTCCAAATAAAGTCGGGATTATTGGGATTCCACAACCATTAGCAGACGCCCTAAAACTCTTTGTTAAAGAATGAGTTATACCAACATCATCAAACTATCTACCATTCATTTTAACCCCAACAGTTATGCTTATCATAGCACTAAGACTATGACAATTATTCCCATCTTTCATACTCTCAACTCAAATAACCTTAGGGATGCTTTTGTTTTTGTGCATCTCTTCCATGGCCGTTTACACAACCCTAATAGCAGGCTGAGCCTCAAACTCAAAATACGCCTTACTAGGCGCTATCCGGGCCATAGCTCAAACAATCTCCTACGAAGTCACAATAACACTAATTATCATTTTTTACCTGTTTATAATGTCAGAAATAGACATAGTAACAATCCGCCTAACCAATTTTTCTACACCAACTATCACCCTGTCTATCCCCCTTGCCACCATGTGAGTAGTAGTAATCC
>MH362001|Johnson et al. 2018
TAATGGGTGTAGCATTTTTCACCTTGCTCGAACGAAAAGCCCTTGGTTACTTCCAAATCCGAAAAGGTCCAAATAAAGTCGGGATTATTGGGATTCCACAACCATTAGCAGACGCCCTAAAACTCTTTGTTAAAGAATGAGTTATACCAACATCATCAAACTATCTACCATTCATTTTAACCCCAACAGTTATGCTTATCATAGCACTAAGACTATGACAATTATTCCCATCTTTCATACTCTCAACTCAAATAACCTTAGGGATGCTTTTGTTTTTGTGCATCTCTTCCATGGCCGTTTACACAACCCTAATAGCAGGCTGAGCCTCAAACTCAAAATACGCCTTACTAGGCGCTATCCGGGCCATAGCTCAAACAATCTCCTACGAAGTCACAATAACACTAATTATCATTTTTTACCTGTTTATAATGTCAGAAATAGACATAGTAACAATCCGCCTAACCAATTTTTCTACACCAACTATCACCCTGTCTATCCCCCTTGCCACCATGTGGGTAGTAGTAATCC
>MH362002|Johnson et al. 2018
TAATGGGTGTAGCATTTTTCACCTTGCTCGAACGAAAAGCCCTCGGTTACTTCCAAATCCGAAAAGGTCCAAATAAAGTCGGGATTATTGGGATTCCACAACCATTAGCAGACGCCCTAAAACTCTTTGTTAAAGAATGAGTTATACCAACATCATCAAACTATCTACCATTCATTTTAACCCCAACAGTTATGCTTATCATAGCACTAAGACTATGACAATTATTCCCATCTTTCATACTCTCAACTCAAATAACCTTAGGGATGCTTTTGTTTTTGTGCATCTCTTCCATGGCCGTTTACACAACCCTAATAGCAGGCTGAGCCTCAAACTCAAAATACGCCTTACTAGGCGCTATCCGGGCCATAGCTCAAACAATCTCCTACGAAGTCACAATAACACTAATTATCATTTTTTACCTGTTTATAATGTCAGAAATAGACATAGTAACAATCCGCCTAACCAATTTTTCTACACCAACTATCACCCTGTCTATCCCCCTTGCCACCATGTGAGTAGTAGTAATCC
>MH362003|Johnson et al. 2018
TAATGGGTGTAGCATTTTTCACCTTGCTAGAACGAAAAGCCCTCGGTTACTTCCAAATCCGAAAAGGTCCAAATAAAGTCGGGATTATTGGGATTCCACAACCATTAGCAGACGCCCTAAAACTCTTCGTTAAAGAATGAGTTATACCAACATCATCAAACTATCTACCATTCATTTTAACCCCAACAATTATGCTTATCATAGCACTAAGACTATGACAATTATTCCCATCCTTCATACTCTCAACTCAAATAACCTTAGGAATGCTTTTGTTTTTGTGCATCTCTTCCATGGCCGTTTACACAACCCTAATAGCAGGCTGAGCCTCAAACTCAAAATACGCCTTACTAGGTGCTATCCGAGCCATAGCTCAAACAATCTCCTACGAAGTCACAATAACACTAATTATCATTTTTTACCTATTTATAATGTCACAAATAGACATAGTAACAATCCGCCTAACCAATTTTTCTATACCAACTATCACCCTATCTATCCCCCTTGCCACCATGTGGGTAGTAGTAATCC
>MH362004|Johnson et al. 2018
TAATGGGTGTAGCATTTTTCACCTTGCTCGAACGAAAAGCCCTCGGTTACTTCCAAATCCGAAAAGGTCCAAATAAAGTCGGGATTATTGGGATTCCACAACCATTAGCAGACGCCCTAAAACTCTTTGTTAAAGAATGAGTTATACCAACATCATCAAACTATCTACCATTCATTTTAACCCCAACAGTTATGCTTATCATAGCACTAAGACTATGACAATTATTCCCATCTTTCATACTCTCAACTCAAATAACCTTAGGGATGCTTTTGTTTTTGTGCATCTCTTCCATAGCCGTTTACACAACCCTAATAGCAGGCTGAGCCTCAAACTCAAAATACGCCTTACTAGGCGCTATCCGGGCCATAGCTCAAACAATCTCCTACGAAGTCACAATAACACTAATTATCATTTTTTACCTGTTTATAATGTCAGAAATAGACATAGTAACAATCCGCCTAACCAATTTTTCTACACCAACTATCACCCTGTCTATCCCCCTTGCCACCATGTGGGTAGTAGTAATCC
>MH362005|Johnson et al. 2018
TAATGGGTGTAGCATTTTTCACCTTGCTAGAACGAAAAGCCCTCGGTTACTTCCAAATCCGAAAAGGTCCAAATAAAGTCGGGATTATTGGGATTCCACAACCATTAGCAGACGCCCTAAAACTCTTCGTTAAAGAATGAGTTATACCAACATCATCAAACTATCTACCATTCATTTTAACCCCAACAGTTATGCTTATCATAGCACTAAGACTATGACAATTATTCCCATCTTTCATACTCTCAACTCAAATAACCTTAGGAATGCTTTTGTTTTTGTGCATCTCTTCCATGGCCGTTTACACAACCTTAATAGCAGGCTGAGCCTCAAACTCAAAATACGCCTTACTAGGTGCTATCCGAGCCATAGCTCAAACAATCTCCTACGAAGTCACAATAACACTAATTATCATTTTTTACCTATTTATAATGTCACAAATAGACATAGTAACAATCCGCCTAACCAATTTTTCTATACCAACTATCACCCTGTCTATCCCCCTTGCCACCATGTGGGTAGTAGTAATCC
>MH362006|Johnson et al. 2018
TAATGGGTGTAGCATTTTTCACCTTGCTAGAACGAAAAGCCCTCGGTTACTTCCAAATCCGAAAAGGTCCAAATAAAGTCGGGATTATTGGGATTCCACAACCATTAGCAGACGCCCTAAAACTCTTCGTTAAAGAATGAGTTATACCAACATCATCAAACTATCTACCATTCATTTTAACCCCAACAGTTATACTTATCATAGCACTAAGACTATGACAATTATTCCCATCTTTCATACTCTCAACTCAAATAACCTTAGGAATGCTTTTGTTTTTGTGCATCTCTTCCATGGCCGTTTACACAACCTTAATAGCAGGCTGAGCCTCAAACTCAAAATACGCCTTACTAGGTGCTATCCGAGCCATAGCTCAAACAATCTCCTACGAAGTCACAATAACACTAATTATCATTTTTTACCTATTTATAATATCACAAATAGACATAGTAACAATCCGCCTAACCAATTTTTCTATACCAACTATCACCCTGTCTATCCCCCTTGCCACCATGTGGGTAGTAGTAATCC
>MH362007|Johnson et al. 2018
TAATGGGTGTAGCATTTTTCACCTTGCTAGAACGAAAAGCCCTCGGTTACTTCCAAATCCGAAAAGGTCCAAATAAAGTCGGGATTATTGGGATTCCACAACCATTAGCAGACGCCCTAAAACTCTTCGTTAAAGAATGAGTTATACCAACATCATCAAACTATCTACCATTCATTTTAACCCCAACAGTTATGCTTATCATAGCACTAAGACTATGACAATTATTCCCATCTTTCATACTCTCAACTCAAATAACCTTAGGAATGCTTTTGTTTTTATGCATCTCTTCCATGGCCGTTTACACAACCCTAATAGCAGGCTGAGCCTCAAACTCAAAATACGCCTTACTAGGTGCTATCCGAGCCATAGCTCAAACAATCTCCTACGAAGTCACAATAACACTAATTATCATTTTTTACCTATTTATAATGTCACAAATAGACATAGTAACAATCCGCCTAACCAATTTTTCTATACCAACTATCACCCTGTCTATCCCCCTTGCCACCATGTGGGTAGTAGTAATCC
>MH362008|Johnson et al. 2018
TAATGGGTGTAGCATTTTTCACCTTGCTAGAACGAAAAGCCCTCGGTTACTTCCAAATCCGAAAAGGTCCAAATAAAGTCGGGATTATTGGGATTCCACAACCATTAGCAGACGCCCTAAAACTCTTCGTTAAAGAATGAGTTATACCAACATCATCAAACTATCTACCATTCATTTTAACCCCAACAGTTATGCTTATCATAGCACTAAGACTATGACAATTATTCCCATCTTTCATACTCTCAACTCAAATAACCTTAGGAATGCTTTTGTTTTTGTGCATCTCTTCCATGGCCGTTTACACAACCTTAATAGCAGGCTGAGCCTCAAACTCAAAATACGCCTTACTAGGTGCTATCCGAGCCATAGCTCAAACAATCTCCTACGAAGTCACAATAACACTAATTATCATTTTTTACCTATTTATAATGTCACAAATAGACATAGTAACAATCCGCCTAACCAATTTTTCTATACCAACTATCACCCTGTCTATCCCCCTTGCCACCATGTGGGTAGTAGTAATCC
>MH362009|Johnson et al. 2018
TAATGGGTGTAGCATTTTTCACCTTGCTAGAACGAAAAGCCCTCGGTTACTTCCAAATCCGAAAAGGTCCAAATAAAGTCGGGATTATTGGGATTCCACAACCATTAGCAGACGCCCTAAAACTCTTCGTTAAAGAATGAGTTATACCAACATCATCAAACTATCTACCATTCATTTTAACCCCAACAGTTATGCTTATCATAGCACTAAGACTATGACAATTATTCCCATCTTTCATACTCTCAACTCAAATAACCTTAGGAATGCTTTTGTTTTTATGCATCTCTTCCATGGCCGTTTACACAACCCTAATAGCAGGCTGAGCCTCAAACTCAAAATACGCCTTACTAGGTGCTATCCGAGCCATAGCTCAAACAATCTCCTACGAAGTCACAATAACACTAATTATCATTTTTTACCTATTTATAATGTCACAAATAGACATAGTAACAATCCGCCTAACCAATTTTTCTATACCAACTATCACCCTGTCTATCCCCCTTGCCACCATGTGGGTAGTAGTAATCC
>MH362010|Johnson et al. 2018
TAATGGGTGTAGCATTTTTCACCTTGCTAGAACGAAAAGCCCTCGGTTACTTCCAAATCCGAAAAGGTCCAAATAAAGTCGGGATTATTGGGATTCCACAACCATTAGCAGACGCCCTAAAACTCTTCGTTAAAGAATGAGTTATACCAACATCATCAAACTATCTACCATTCATTTTAACCCCAACAGTTATGCTTATCATAGCACTAAGACTATGACAATTATTCCCATCTTTCATACTCTCAACTCAAATAACCTTAGGGATGCTTTTGTTTTTGTGTATCTCTTCCATGGCCGTTTACACAACCCTAATAGCAGGCTGAGCCTCAAACTCAAAATACGCCTTACTAGGTGCTATCCGAGCCATAGCTCAAACGATCTCCTACGAAGTCACAATAACACTAATTATCATTTTTTACCTATTTATAATGTCACAAATAGACATAGTAACAATCCGCCTAACCAATTTTTCTATACCAACTATCACCCTGTCTATCCCCCTTGCCACCATGTGGGTAGTAGTAATCC
>MH362011|Johnson et al. 2018
TAATGGGTGTAGCATTTTTCACCTTGCTAGAACGAAAAGCCCTCGGTTACTTCCAAATCCGAAAAGGTCCAAATAAAGTCGGGATTATTGGGATTCCACAACCATTAGCAGACGCCCTAAAACTCTTCGTTAAAGAATGAGTTATACCAACATCATCAAACTATCTACCATTCATTTTAACCCCAACAGTTATGCTTATCATAGCACTAAGACTATGACAATTATTCCCATCTTTCATACTCTCAACTCAAATAACCTTAGGAATGCTTTTGTTTTTATGCATCTCTTCCATGGCCGTTTACACAACCCTAATAGCAGGCTGAGCCTCAAACTCAAAATACGCCTTACTAGGTGCTATCCGAGCCATAGCTCAAACAATCTCCTACGAAGTCACAATAACACTAATTATCATTTTTTACCTATTTATAATGTCACAAATAGACATAGTAACAATCCGCCTAACCAATTTTTCTATACCAACTATCACCCTGTCTATCCCCCTTGCCACCATGTGGGTAGTAGTAATCC
>MH362012|Johnson et al. 2018
TAATGGGTGTAGCATTTTTCACCTTGCTAGAACGAAAAGCCCTCGGTTACTTCCAAATCCGAAAAGGTCCAAATAAAGTCGGGATTATTGGGATTCCACAACCATTAGCAGACGCCCTAAAACTCTTCGTTAAAGAATGAGTTATACCAACATCATCAAACTATCTACCATTCATTTTAACCCCAACAGTTATGCTTATCATAGCACTAAGACTATGACAATTATTCCCATCTTTCATACTCTCAACTCAAATAACCTTAGGAATGCTTTTGTTTTTGTGCATCTCTTCCATGGCCGTTTACACAACCTTAATAGCAGGCTGAGCCTCAAACTCAAAATACGCCTTACTAGGTGCTATCCGAGCCATAGCTCAAACAATCTCCTACGAAGTCACAATAACACTAATTATCATTTTTTACCTATTTATAATGTCACAAATAGACATAGTAACAATCCGCCTAACCAATTTTTCTATACCAACTATCACCCTGTCTATCCCCCTTGCCACCATGTGGGTAGTAGTAATCC
>MH362013|Johnson et al. 2018
TAATGGGTGTAGCATTTTTCACCTTGCTAGAACGAAAAGCCCTCGGTTACTTCCAAATCCGAAAAGGTCCAAATAAAGTCGGGATTATTGGGATTCCACAACCATTAGCAGACGCCCTAAAACTCTTCGTTAAAGAATGAGTTATACCAACATCATCAAACTATCTACCATTCATTTTAACCCCAACAGTTATGCTTATCATAGCACTAAGACTATGACAATTATTCCCATCTTTCATACTCTCAACTCAAATAACCTTAGGAATGCTTTTGTTTTTGTGCATCTCTTCCATGGCCGTTTACACAACCTTAATAGCAGGCTGAGCCTCAAACTCAAAATACGCCTTACTAGGTGCTATCCGAGCCATAGCTCAAACAATCTCCTACGAAGTCACAATAACACTAATTATCATTTTTTACCTATTTATAATGTCACAAATAGACATAGTAACAATCCGCCTAACCAATTTTTCTATACCAACTATCACCCTGTCTATCCCCCTTGCCACCATGTGGGTAGTAGTAATCC
>MH362014|Johnson et al. 2018
TAATGGGCGTAGCATTTTTCACCTTGCTAGAACGAAAAGCCCTCGGTTACTTCCAAATCCGAAAAGGTCCAAATAAAGTCGGGATTATTGGGATTCCACAACCATTAGCAGACGCCCTAAAACTCTTCGTTAAAGAATGAGTTATACCAACATCATCAAACTATCTACCATTCATTTTAACCCCAACAGTTATGCTTATCATAGCACTAAGACTATGACAATTATTCCCATCTTTCATACTCTCAACTCAAATAACCTTAGGAATGCTTTTGTTTTTGTGCATCTCTTCCATGGCCGTTTACACAACCTTAATAGCAGGCTGAGCCTCAAACTCAAAATACGCCTTACTAGGTGCTATCCGAGCCATAGCTCAAACAATCTCCTACGAAGTCACAATAACACTAATTATCATTTTTTACCTATTTATAATGTCACAAATAGACATAGTAACAATCCGCCTAACCAATTTTTCTATACCAACTATCACCCTGTCTATCCCCCTTGCCACCATGTGAGTAGTAGTAATCC
>MH362015|Johnson et al. 2018
TAATGGGTGTAGCATTTTTCACCTTGCTAGAACGAAAAGCCCTCGGTTACTTCCAAATCCGAAAAGGTCCAAATAAAGTCGGGATTATTGGGATTCCACAACCATTAGCAGACGCCCTAAAACTCTTCGTTAAAGAATGAGTTATACCAACATCATCAAACTATCTACCATTCATTTTAACCCCAACAGTTATGCTTATCTTAGCACTAAGACTATGACAATTATTCCCATCTTTCATACTCTCAACTCAAATAACCCTAGGAATGCTTTTGTTTTTGTGCATCTCTTCCATGGCCGTTTACACAACCTTAATAGCAGGCTGAGCCTCAAACTCAAAATACGCCTTACTAGGTGCTATCCGAGCCATAGCTCAAACAATCTCCTACGAAGTCACAATAACACTAATTATCATTTTTTACCTATTTATAATGTCACAAATAGACATAGTAACAATCCGCCTAACCAATTTTTCTATACCAACTATCACCCTGTCTATCCCCCTTGCCACCATGTGAGTAGTAGTAATCC
>MH362016|Johnson et al. 2018
TAATGGGTGTAGCATTTTTCACCTTGCTAGAACGAAAAGCCCTCGGTTACTTCCAAATCCGAAAAGGTCCAAATAAAGTCGGGATTATTGGGATTCCACAACCATTAGCAGACGCCCTAAAACTCTTCGTTAAAGAATGAGTTATACCAACATCATCAAACTATCTACCATTTATTTTAACCCCAACAGTTATGCTTATCATAGCACTAAGACTATGACAATTATTCCCATCTTTCATACTCTCAACTCAAATAACCTTAGGAATGCTTTTGTTTTTGTGCATCTCTTCCATGGCCGTTTACACAACCTTAATAGCAGGCTGAGCCTCAAACTCAAAATACGCCTTACTAGGTGCTATCCGAGCCATAGCTCAAACAATCTCCTACGAAGTCACAATAACACTAATTATCATTTTTTACCTATTTATAATGTCACAAATAGACATAGTAACAATCCGCCTAACCAATTTTTCTATACCAACTATCACCCTGTCTATCCCCCTTGCCACCATGTGGGTAGTAGTAATCC
>MH362017|Johnson et al. 2018
TAATGGGTGTAGCATTTTTCACCTTGCTAGAACGAAAAGCCCTTGGTTACTTCCAAATCCGAAAAGGTCCAAATAAAGTCGGGATTATTGGGATTCCACAACCATTAGCAGACGCCCTAAAACTCTTCGTTAAAGAATGAGTTATACCAACATCATCAAACTATCTACCATTCATTTTAACCCCAACAGTTATACTTATCATAGCACTAAGACTATGACAATTATTCCCATCTTTCATACTCTCAACTCAAATAACCTTAGGAATGCTTTTGTTTTTGTGCATCTCTTCCATGGCCGTTTACACAACCTTAATAGCAGGCTGAGCCTCAAACTCAAAATACGCCTTACTAGGTGCTATCCGAGCCATAGCTCAAACAATCTCCTACGAAGTCACAATAACACTAATTATCATTTTTTACCTATTTATAATGTCACAAATAGACATAGTAACAATCCGCCTAACCAATTTTTCTATACCAACTATCACCCTGTCTATCCCCCTTGCCACCATGTGGGTAGTAGTAATCC
>MH362018|Johnson et al. 2018
TAATGGGTGTAGCATTTTTCACCTTGCTAGAACGAAAAGCCCTCGGTTACTTCCAAATCCGAAAAGGTCCAAATAAAGTCGGGATTATTGGGATTCCACAACCATTAGCAGACGCCCTAAAACTCTTCGTTAAAGAATGAGTTATACCAACATCATCAAACTATCTACCATTCATTTTAACCCCAACAGTTATGCTTATCATAGCACTAAGACTATGACAATTATTCCCATCTTTCATACTCTCAACTCAAATAACCTTAGGAATGCTTTTGTTTTTGTGCATCTCTTCCATGGCCGTTTACACAACCCTAATAGCAGGCTGAGCCTCAAACTCAAAATATGCCTTACTAGGTGCTATCCGAGCCATAGCTCAAACAATCTCCTACGAAGTCACAATAACACTAATTATCATTTTTTACCTATTTATAATGTCACAAATAGACATAGTAACAATCCGCCTAACCAATTTTTCTACACCAACTATCACCCTGTCTATCCCCCTTGCCACCATGTGGGTAGTAGTAATCC
>MH362019|Johnson et al. 2018
TAATGGGTGTAGCATTTTTCACCTTGCTAGAACGAAAAGCCCTCGGTTACTTCCAAATCCGAAAAGGTCCAAATAAAGTCGGGATTATTGGGATTCCACAACCATTAGCAGACGCCCTAAAACTCTTCGTTAAAGAATGAGTTATACCAACATCATCAAACTATCTACCATTCATTTTAACCCCAACAGTTATGCTTATCATAGCACTAAGACTATGACAATTATTCCCATCTTTCATACTCTCAACTCAAATAACCTTAGGAATGCTTTTGTTTTTGTGCATCTCTTCCATGGCCGTTTACACAACCCTAATAGCAGGCTGAGCCTCAAACTCAAAATACGCCTTACTAGGTGCTATCCGAGCCATAGCTCAAACAATCTCCTACGAAGTCACAATAACACTAATTATCATTTTTTACCTATTTATAATGTCACAAATAGACATAGTAACAATCCGCTTAACCAATTTTTCTATACCAACTATCACCCTGTCTATCCCCCTTGCCACCATGTGGGTAGTAGTAATCC
>MH362020|Johnson et al. 2018
TAATGGGTGTAGCATTTTTCACCTTGCTAGAACGAAAAGCCCTCGGTTACTTCCAAATCCGAAAAGGTCCAAACAAAGTCGGGATTATTGGGATTCCACAACCATTAGCAGACGCCCTAAAACTCTTCGTTAAAGAATGAGTTATACCAACATCATCAAACTATCTACCATTCATTTTAACCCCAACAGTTATGCTTATCATAGCACTAAGACTATGACAATTATTCCCATCTTTCATACTCTCAACTCAAATAACCTTAGGGATGCTTTTGTTTTTGTGCATCTCTTCCATGGCCGTTTACACAACCCTAATAGCAGGCTGAGCCTCAAACTCAAAATACGCCTTACTAGGTGCTATCCGAGCCATAGCTCAAACAATCTCCTACGAAGTCACAATAACACTAATTATCATTTTTTACCTATTTATAATGTCACAAATAGACATAGTAACAATCCGCCTAACCAATTTTTCTATACCAACTATCACCCTGTCTATCCCCCTTGCCACCATGTGGGTAGTAGTAATCC
>MH362021|Johnson et al. 2018
TAATGGGTGTAGCATTTTTCACCTTGCTAGAACGAAAAGCCCTCGGTTACTTCCAAATCCGAAAAGGTCCAAATAAAGTCGGGATTATTGGGATTCCACAACCATTAGCAGACGCCCTAAAACTCTTCGTTAAAGAATGAGTTATACCAACATCATCAAACTATCTACCATTCATTTTAACCCCAACAGTTATGCTTATCATAGCACTAAGACTATGACAATTATTCCCATCTTTCATACTCTCAACTCAAATAACCTTAGGAATGCTTTTGTTTTTGTGCATCTCTTCCATGGCCGTTTACACAACCCTAATAGCAGGCTGAGCCTCAAACTCAAAATACGCCTTACTAGGTGCTATCCGAGCCATAGCTCAAACAATCTCCTACGAAGTCACAATAACACTAATTATCATTTTTTACCTATTTATAATGTCACAAATAGACATAGTAACAATCCGCTTAACCAATTCTTCTATACCAACTATCACCCTGTCTATCCCCCTTGCCACCATGTGGGTAGTAGTAATCC
>MH362022|Johnson et al. 2018
TAATGGGTGTAGCATTTTTCACCTTGCTAGAACGAAAAGCCCTCGGTTACTTCCAAATCCGAAAAGGTCCAAATAAAGTCGGGATTATTGGGATTCCACAACCATTAGCAGACGCCCTAAAACTCTTCGTTAAAGAATGAGTTATACCAACATCATCAAACTATCTACCATTCATTTTAACCCCAACAGTTATGCTTATCATAGCACTAAGACTATGACAATTATTCCCATCTTTCATACTCTCAACTCAAATAACCTTAGGAATGCTTTTGTTTTTGTGCATCTCTTCCATGGCCGTTTACACAACCCTAATAGCAGGCTGAGCCTCAAACTCAAAATACGCCTTACTAGGTGCTATCCGAGCCATAGCTCAAACAATCTCCTATGAAGTCACAATAACACTAATTATCATTTTTTACCTATTTATAATGTCACAAATAGACATAGTAACAATCCGCCTAACCAATTTTTCTATGCCAACTATCACCCTATCTATCCCCCTTGCCACCATGTGGGTAGTAGTAATCC
>MH362023|Johnson et al. 2018
TAATGGGTGTAGCATTTTTCACATTGCTAGAACGAAAAGCCCTCGGTTACTTCCAAACCCGAAAAGGTCCAAATAAAGTCGGGATTATTGGGATTCCACAACCATTAGCAGACGCCCTAAAACTCTTCGTTAAAGAGTGAGTTATACCAACATCATCAAACTATCTACCATTCATTTTAACCCCAACAGTTATGCTTATCATAGCACTAAGACTATGACAATTATTCCCATCTTTCATACTCTCAACTCAAATAACCTTAGGGATGCTTTTGTTTTTGTGCATCTCTTCCATGGCCGTTTACACAACCCTAATAGCAGGCTGAGCCTCAAACTCAAAATACGCCTTACTAGGTGCTATCCGAGCCATAGCTCAAACAATCTCCTACGAAGTCACAATAACACTAATTATCATTTTTTACCTATTTATAATGTCACAAATAGACATAGTAACAATCCGCCTAACCAATTTTTCTATACCAACTATCACCCTGTCTATCCCCCTTGCCACCATGTGGGTAGTAGTAATCC
>MH362024|Johnson et al. 2018
TAATGGGTGTAGCATTTTTCACCTTGCTAGAACGAAAAGCCCTCGGTTACTTCCAAATCCGAAAAGGTCCAAACAAAGTCGGGATTATTGGGATTCCACAACCATTAGCAGACGCCCTAAAACTCTTCGTCAAAGAATGAGTTATACCAACATCATCAAACTATCTACCATTCATTTTAACCCCAACAGTTATGCTTATCATAGCACTAAGACTATGACAATTATTCCCATCTTTCATACTCTCAACTCAAATAACCTTAGGGATGCTTTTGTTTTTGTGCATCTCTTCCATGGCCGTTTACACAACCCTAATAGCAGGCTGAGCCTCAAACTCAAAATACGCCTTACTAGGTGCTATCCGAGCCATAGCTCAAACAATCTCCTACGAAGTCACAATAACACTAATTATCATTTTTTACCTATTTATAATGTCACAAATAGACATAGTAACAATCCGCCTAACCAATTTTTCTATACCAACTATCACCCTATCTATCCCCCTTGCCACCATGTGGGTAGTAGTAATCC
>MH362025|Johnson et al. 2018
TAATGGGTGTAGCATTTTTCACCTTGCTAGAACGAAAAGCCCTCGGTTACTTCCAAATCCGAAAAGGTCCAAATAAAGTCGGGATTATTGGGATTCCACAACCATTAGCAGACGCCCTAAAACTCTTCGTTAAAGAATGAGTTATACCAACATCATCAAACTATCTACCATTCATTTTAACCCCAACAGTTATGCTTACCATAGCACTAAGACTATGACAATTATTCCCATCTTTCATACTCTCAACTCAAATAACCTTAGGGATGCTTTTGTTTTTGTGCATCTCTTCCATGGCCGTTTACACAACCCTAATAGCAGGCTGAGCCTCAAACTCAAAATACGCCTTACTAGGTGCTATCCGAGCCATAGCTCAAACAATCTCCTACGAAGTCACAATAACACTAATTATCATTTTTTACCTATTTATAATATCACAAATAGACATAGTAACAATCCGCCTAACCAATTTTTCTATACCAACTATTACCCTGTCTATCCCCCTTGCCACCATGTGGGTAGTAGTAATCC
>MH362026|Johnson et al. 2018
TAATGGGTGTAGCATTTTTCACATTGCTAGAACGAAAAGCCCTCGGTTACTTCCAAATCCGAAAAGGTCCAAATAAAGTCGGGATTATTGGGATTCCACAACCATTAGCAGACGCCCTAAAACTCTTCGTTAAAGAGTGAGTTATACCAACATCATCAAACTATCTACCATTCATTTTAACCCCAACAGTTATGCTTATCATAGCACTAAGACTATGACAATTATTCCCATCTTTCATACTCTCAACTCAAATAACCTTAGGGATGCTTTTGTTTTTATGCATCTCTTCCATGGCCGTTTACACAACCCTAATAGCAGGCTGAGCCTCAAACTCAAAATACGCCTTACTAGGTGCTATCCGAGCCATAGCTCAAACAATCTCCTACGAAGTCACAATAACACTAATTATCATTTTTTACCTATTTATAATGTCACAAATAGACATAGTAACAATCCGCCTAACCAATTTTTCTATACCAACTATCACCCTGTCTATCCCCCTTGCCACCATGTGGGTAGTAGTAATCC
>MH362027|Johnson et al. 2018
TAATGGGTGTAGCATTTTTCACCTTGCTAGAACGAAAAGCCCTCGGTTACTTCCAAATCCGAAAAGGTCCAAATAAAGTCGGGATTATTGGGATTCCACAACCATTAGCAGACGCCCTAAAACTCTTCGTTAAAGAATGAGTTATACCAACATCATCAAACTATCTACCATTCATTTTAACCCCAACAGTTATGCTTATCATAGCACTAAGACTATGACAATTATTCCCATCTTTCATACTCTCAACTCAAATAACCTTAGGAATGCTTTTGTTTTTATGCATCTCTTCCATGGCCGTTTACACAACCCTAATAGCAGGCTGAGCCTCAAACTCAAAATACGCCTTACTAGGTGCTATCCGAGCCATAGCTCAAACAATCTCCTACGAAGTTACAATAACACTAATTATCATTTTTTACCTATTTATAATGTCACAAATAGACATAGTAACAATCCGCCTAACCAATTTTTCTATACCAACTATCACCCTGTCTATCCCCCTTGCCACCATGTGGGTAGTAGTAATCC
>MH362028|Johnson et al. 2018
TAATGGGTGTAGCATTTTTCACCTTGCTAGAACGAAAAGCCCTCGGTTACTTCCAAATCCGAAAAGGTCCAAATAAAGTCGGGATTATTGGGATTCCACAACCATTAGCAGACGCCCTAAAACTCTTCGTTAAAGAATGAGTTATACCAACATCATCAAACTATCTACCATTCACTTTAACCCCAACAGTTATGCTTATCATAGCGCTAAGACTATGACAGTTATTCCCATCTTTCATACTCTCAACTCAAATAACCTTAGGAATGCTTTTGTTTTTGTGCATCTCTTCCATGGCCGTTTACACAACCTTAATAGCAGGCTGAGCCTCAAACTCAAAATACGCCTTACTAGGTGCTATCCGAGCCATAGCTCAAACAATCTCCTACGAAGTCACAATAACACTAATTATCATTTTTTACCTATTTATAATGTCACAAATAGACATAGTAACAATCCGCCTAACCAATTTTTCTATACCAACTATCACCCTGTCTATCCCCCTTGCCACCATGTGGGTAGTAGTAATCC
>MH362029|Johnson et al. 2018
TAATGGGTGTAGCATTTTTCACCTTGCTAGAACGAAAAGCCCTCGGTTACTTCCAAATCCGAAAAGGTCCAAATAAAGTCGGGATTATTGGGATTCCACAACCATTAGCAGACGCCCTAAAACTCTTCGTTAAAGAATGAGTTATACCAACATCATCAAACTATCTACCATTCATTTTAACCCCAACAGTTATGCTTATCATAGCACTAAGACTATGACAATTATTCCCATCTTTCATACTCTCAACTCAAATAACTTTAGGAATGCTTTTGTTTTTGTGCATCTCTTCCATGGCCGTTTACACAACCCTAATAGCAGGCTGAGCCTCAAACTCAAAATACGCCTTACTAGGTGCTATCCGAGCCATAGCTCAAACAATCTCCTACGAAGTCACAATAACACTAATTATCATTTTTTACCTATTTATAATATCACAAATAGACATAGTAACAATCCGCCTAACCAATTTTTCTATACCAACTATCACCCTGTCTATCCCCCTTGCCACCATGTGGGTAGTAGTAATCC
>MH362030|Johnson et al. 2018
TAATGGGCGTAGCATTTTTCACCTTGCTAGAACGAAAAGCCCTCGGTTACTTCCAAATCCGAAAAGGTCCAAATAAAGTCGGGATTATTGGGATTCCACAACCATTAGCAGACGCCCTAAAACTCTTCGTTAAAGAATGAGTTATACCAACATCATCAAACTATCTACCATTCATTTTAACCCCAACAGTTATGCTTATCATAGCACTAAGACTATGACAATTATTCCCATCTTTCATACTCTCAACTCAAATAACCTTAGGAATGCTTTTGTTTTTGTGCATCTCTTCCATGGCCGTTTACACAACCTTAATAGCAGGCTGAGCCTCAAACTCAAAATACGCCTTACTAGGTGCTATCCGAGCCATAGCTCAAACAATCTCCTACGAAGTCACAATAACACTAATTATCATTTTTTACCTATTTATAATGTCACAAATAGACATAGTAACAATCCGCCTAACCAATTTTTCTATACCAACTATCACCCTGTCTATCCCCCTTGCCACCATGTGAGTAGTAGTAATCC
>MH362031|Johnson et al. 2018
TAATGGGTGTAGCATTTTTCACCTTGCTAGAACGAAAAGCCCTCGGTTACTTCCAAATCCGAAAAGGTCCAAATAAAGTCGGGATTATTGGGATTCCACAACCATTAGCAGACGCCCTAAAACTCTTCGTTAAAGAATGAGTTATACCAACATCATCAAACTATCTACCATTCATTTTAACCCCAACAGTTATGCTTATCATAGCACTAAGACTATGACAATTATTCCCATCTTTCATACTCTCAACTCAAATAACCTTAGGAATGCTTTTGTTTTTGTGCATCTCTTCCATGGCCGTTTACACAACCTTAATAGCAGGCTGAGCCTCAAACTCAAAATACGCCTTACTAGGTGCTATCCGAGCCATAGCTCAAACAATCTCCTACGAAGTCACAATAACACTAATTATCATTTTTTACCTATTTATAATGTCACAAATAGACATAGTAACAATCCGCCTAACCAATTTTTCTATACCAACTATCACCCTGTCTATCCCCCTTGCCACCATGTGGGTAGTAGTAATCC
>MH362032|Johnson et al. 2018
TAATGGGTGTAGCATTTTTCACCTTGCTAGAACGAAAAGCCCTCGGTTACTTCCAAATCCGAAAAGGTCCAAATAAAGTCGGGATTATTGGGATTCCACAACCATTAGCAGACGCCCTAAAACTCTTCGTTAAAGAATGAGTTATACCAACATCATCAAACTATCTACCATTCATTTTAACCCCAACAGTTATGCTTATCATAGCACTAAGACTATGACAATTATTCCCATCTTTCATACTCTCAACTCAAATAACCTTAGGAATGCTTTTGTTTTTGTGCATCTCTTCCATGGCCGTTTACACAACCTTAATAGCAGGCTGAGCCTCAAACTCAAAATACGCCTTACTAGGTGCTATCCGAGCCATAGCTCAAACAATCTCCTACGAAGTCACAATAACACTAATTATCATTTTTTACCTATTTATAATGTCGCAAATAGACATAGTAACAATCCGCCTAACCAATTTTTCTATACCAACTATCACCCTGTCTATCCCCCTTGCCACCATGTGGATAGTAGTAATCC
>MH362033|Johnson et al. 2018
TAATGGGTGTAGCATTTTTCACCTTGCTAGAACGAAAAGCCCTCGGTTACTTCCAAATCCGAAAAGGTCCAAATAAAGTCGGGATTATTGGGATTCCACAACCATTAGCAGACGCCCTAAAACTCTTCGTTAAAGAATGAGTTATACCAACATCATCAAACTATCTACCATTCATTTTAACCCCAACAGTTATGCTTATCATAGCACTAAGACTATGACAATTATTCCCATCTTTCATACTCTCAACTCAAATAACCTTAGGAATGCTTTTGTTTTTGTGCATCTCTTCCATGGCCGTTTACACAACCCTAATAGCAGGCTGAGCCTCAAACTCAAAATACGCCTTACTAGGTGCTATCCGAGCCATAGCTCAAACAATCTCCTACGAAGTCACAATAACACTAATTATCATTTTTTACCTATTTATAATGTCACAAATAGACATAGTAACAATCCGCCTAACCAATTTTTCTATACCAACTATCACCCTATCTATCCCCCTTGCCACCATGTGGGTAGTAGTAATCC
>MH362034|Johnson et al. 2018
TAATGGGTGTAGCATTTTTCACCTTGCTAGAACGAAAAGCCCTCGGTTACTTCCAAATCCGAAAAGGTCCAAATAAAGTCGGGATTATTGGGATTCCACAACCATTAGCAGACGCCCTAAAACTCTTCGTTAAAGAATGAGTTATACCAACATCATCAAACTATCTACCATTCATTTTAACCCCAACAGTTATGCTTATCATAGCACTAAGACTATGACAATTATTCCCATCTTTCATACTCTCAACTCAAATAACCTTAGGAATGCTTTTGTTTTTGTGCATCTCTTCCATGACCGTTTACACAACCCTAATAGCAGGCTGAGCCTCAAACTCAAAATACGCCTTACTAGGTGCTATCCGAGCCATAGCTCAAACAATCTCCTACGAAGTCACAATAACACTAATTATCATTTTTTACCTATTTATAATGTCACAAATAGACATAGTAACAATCCGCCTAACCAATTTTTCTATACCAACTATCACCCTGTCTATCCCCCTTGCCACCATGTGGGTAGTAGTAATCC
>MH362035|Johnson et al. 2018
TAATGGGTGTAGCATTTTTCACCTTGCTAGAACGAAAAGCCCTCGGTTACTTCCAAATCCGAAAAGGTCCAAATAAAGTCGGGATTATTGGGATTCCACAACCATTAGCAGACGCCCTAAAACTCTTCGTTAAAGAATGAGTTATACCAACATCATCAAACTATCTACCATTTATTTTAACCCCAACAGTTATGCTTATCATAACACTAAGACTATGACAATTATTCCCATCTTTCATACTCTCAGCTCAAATAACCTTAGGAATGCTTTTGTTTTTGTGCATCTCTTCCATGGCCGTTTACACAACCTTAATAGCAGGCTGAGCCTCAAACTCAAAATACGCCTTACTAGGTGCTATCCGAGCCATAGCTCAAACAATCTCCTACGAAGTCACAATAACACTAATTATCATTTTTTACCTATTTATAATGTCACAAATAGACATAGTAACAATCCGCCTAACCAATTTTTCTATACCAACTATCACCCTGTCTATCCCCCTTGCCACCATGTGGGTAGTAGTAATCC
>MH362036|Johnson et al. 2018
TAATGGGTGTAGCATTTTTCACCTTGCTAGAACGAAAAGCCCTCGGTTACTTCCAAATCCGAAAAGGTCCAAATAAAGTCGGGATTATTGGGATTCCACAACCATTAGCAGACGCCCTAAAACTCTTCGTTAAAGAATGAGTTATACCAACATCATCAAACTATCTACCATTCATTTTAACCCCAACAGTTATGCTTATCATAGCACTAAGACTATGACAATTATTCCCATCTTTCATACTCTCAACTCAAATAACTTTAGGAATGCTTTTGTTTTTGTGCATCTCTTCCATGGCCGTTTACACAACCCTAATAGCAGGCTGAGCCTCAAACTCAAAATACGCCTTACTAGGTGCTATCCGAGCCATAGCTCAAACAATCTCCTACGAAGTCACAATAACACTAATTATCATTTTTTACCTATTTATAATATCACAAATAGACATAGTAACAATCCGCCTAACCAATTTTTCTATACCAACTATCACCCTGTCTATCCCCCTTGCCACCATGTGGGTAGTAGTAATCC
>MH362037|Johnson et al. 2018
TAATGGGTGTAGCATTTTTCACCTTGCTAGAACGAAAAGCCCTCGGTTACTTCCAAATCCGAAAAGGTCCAAATAAAGTCGGGATTATTGGGATTCCACAACCATTAGCAGACGCCCTAAAACTCTTCGTTAAAGAATGAGTTATACCAACATCATCAAACTATCTACCATTCATTTTAACTCCAACAGTTATGCTTATCATAGCACTAAGACTATGACAATTATTCCCATCTTTCATACTCTCAACTCAAATAACCTTAGGGATGCTTTTGTTTTTGTGCATCTCTTCCATGGCCGTTTACACAACCCTAATAGCAGGCTGAGCCTCAAACTCAAAATACGCCTTACTAGGTGCTATCCGAGCCATAGCTCAAACAATCTCCTACGAAGTCACAATAACACTAATTATCATTTTTTACCTATTTATAACGTCACAAATAGACATAGTAACAATCCGCCTAACCAATTTTTCTATACCAACTATCACCCTGTCTATCCCCCTTGCCACCATGTGGATAGTAGTAATCC
>MH362038|Johnson et al. 2018
TAATGGGTGTAGCATTTTTCACCTTGCTAGAACGAAAAGCCCTCGGTTACTTCCAAATCCGAAAAGGTCCAAATAAAGTCGGGATTATTGGGATTCCACAACCATTAGCAGACGCCCTAAAACTCTTCGTTAAAGAATGAGTTATACCAACATCATCAAACTATCTACCATTCATTTTAACCCCAACAGTTATGCTTATCATAGCACTAAGACTATGACAATTATTCCCATCTTTCATACTCTCAACTCAAATAACCTTAGGAATGCTTTTGTTTTTGTGCATCTCTTCCATGGCCGTTTACACAACCTTAATAGCAGGCTGAGCCTCAAACTCAAAATACGCCTTACTAGGTGCTATCCGAGCCATAGCTCAAACAATCTCCTACGAAGTCACAATAACACTAATTATCATTTTTTACCTATTTATAATGTCACAAATAGACATAGTAACAATCCGCCTAACCAATTTTTCTATACCAACTATCACCCTGTCTATCCCCCTTGCCACCATGTGAGTAGTAGTAATCC
>MH362039|Johnson et al. 2018
TAATGGGTGTAGCATTTTTCACCTTGCTAGAACGAAAAGCCCTCGGTTACTTCCAAATCCGAAAAGGTCCAAATAAAGTCGGGATTATTGGGATTCCACAACCATTAGCAGACGCCCTAAAACTCTTCGTTAAAGAATGAGTTATACCAATATCATCAAACTATCTACCATTCATTTTAACCCCAACAGTTATGCTTATCATAGCACTAAGACTATGACAATTATTCCCATCTTTCATACTCTCAACTCAAATAACCTTAGGAATGCTTTTGTTTTTGTGCATCTCTTCCATGGCCGTTTACACAACCTTAATAGCAGGCTGAGCCTCAAACTCAAAATACGCCTTACTAGGTGCTATCCGAGCCATAGCTCAAACAATCTCCTACGAAGTCACAATAACACTAATTATCATTTTTTACCTATTTATAATGTCACAAATAGACATAGTAACAATTCGCCTAACTAATTTTTCTATACCAACTATCACCCTGTCTATCCCCCTTGCCACCATGTGGGTAGTAGTAATCC
>MH362040|Johnson et al. 2018
TAATGGGTGTAGCATTTTTCACCTTGCTAGAACGAAAAGCCCTCGGTTACTTCCAAATCCGAAAAGGTCCAAATAAAGTCGGGATTATTGGGATTCCACAACCATTAGCAGACGCCCTAAAACTCTTCGTTAAAGAATGAGTTATACCAACATCATCAAACTATCTACCATTCATTTTAACCCCAACAGTTATGCTTATCATAGCACTAAGACTATGACAATTATTCCCATCTTTCATACTCTCAACTCAAATAACCTTAGGAATGCTTTTGTTTTTGTGCATCTCTTCCATGGCCGTTTACACAACCCTAATAGCAGGCTGAGCCTCAAACTCAAAATACGCCTTACTAGGTGCTATCCGAGCCATAGCTCAAACAATCTCCTACGAAGTCACAATAACACTAATTATCATTTTTTACCTATTTATAATGTCACAAATAGACATAGTAACAATCCGCTTAACCAATTTTTCTATACCAACTATCACCCTGTCTATCCCCCTTGCCACCATGTGGGTAGTAGTAATCC
>MH362041|Johnson et al. 2018
TAATGGGTGTAGCATTTTTCACCTTGCTAGAACGAAAAGCTCTCGGTTACTTCCAAATCCGAAAAGGTCCAAATAAAGTCGGGATTATTGGGATTCCACAACCATTAGCAGACGCCCTAAAACTCTTCGTTAAAGAATGAGTTATACCAACATCATCAAACTATCTACCATTCATTTTAACCCCAACAGTTATGCTTATCATAGCACTAAGACTATGACAATTATTCCCATCTTTCATACTCTCAACTCAAATAACCTTAGGAATGCTTTTGTTTTTGTGCATCTCTTCCATGGCCGTTTACACAACCTTAATAGCAGGCTGAGCCTCAAACTCAAAATACGCCTTACTAGGTGCTATCCGAGCCATAGCTCAAACAATCTCCTACGAAGTCACAATAACACTAATTATCATTTTTTACCTATTTATAATGTCACAAATAGACATAGTAACAATCCGCCTAACCAATTTTTCCATACCAACTATCACCCTGTCTATCCCCCTTGCCACCATGTGGGTAGTAGTAATCC
>MH362042|Johnson et al. 2018
TAATGGGTGTAGCATTTTTCACCTTGCTAGAACGAAAAGCCCTTGGTTACTTCCAAATCCGAAAAGGTCCAAATAAAGTCGGGATTATTGGGATTCCACAACCATTAGCAGACGCCCTAAAACTCTTCGTTAAAGAATGAGTTATACCAACATCATCAAACTATCTACCATTCATTTTAACCCCAACAGTTATGCTTATCATAGCACTAAGACTATGACAATTATTCCCATCTTTCATACTCTCAACTCAAATAACCTTAGGAATGCTTTTGTTTTTGTGCATCTCTTCCATGGCCGTTTACACAACCTTAATAGCAGGCTGAGCCTCAAACTCAAAATACGCCTTACTAGGTGCTATCCGAGCCATAGCTCAAACAATCTCCTACGAAGTCACAATAACACTAATTATCATTTTTTACCTATTTATAATATCACAAATAGACATAGTAACAATCCGCCTAACCAATTTTTCTATACCAACTATCACCCTGTCTATCCCCCTTGCCACCATGTGGGTAGTAGTAATCC
>MH362043|Johnson et al. 2018
TAATGGGTGTAGCATTTTTCACCTTGCTAGAACGAAAAGCCCTTGGTTACTTCCAAATCCGAAAAGGTCCAAATAAAGTCGGGATTATTGGGATTCCACAACCATTAGCAGACGCCCTAAAACTCTTCGTTAAAGAATGAGTTATACCAACATCATCAAACTATCTACCATTCATTTTAACCCCAACAGTTATGCTTATCATAGCACTAAGACTATGACAATTATTCCCATCTTTCATACTCTCAACTCAAATAACCTTAGGAATGCTTTTGTTTTTGTGCATCTCTTCCATGGCCGTTTACACAACCTTAATAGCAGGCTGAGCCTCAAACTCAAAATACGCCTTACTAGGTGCTATCCGAGCCATAGCTCAAACAATCTCCTACGAAGTCACAATAACACTAATTATCATTTTTTACCTATTTATAATATCACAAATAGACATAGTAACAATCCGCCTAACCAATTTTTCTATACCAACTATCACCCTGTCTATCCCCCTTGCCACCATGTGGGTAGTAGTAATCC
>MH362044|Johnson et al. 2018
TAATAGGTGTAGCATTTTTCACCTTGCTAGAACGAAAAGCTCTCGGTTACTTCCAAATCCGAAAAGGTCCAAACAAAGTCGGGATTATTGGGATTCCACAACCATTAGCAGACGCCCTAAAACTCTTCGTTAAAGAATGAGTTATACCAACATCATCAAACTATCTACCATTCATTTTAACCCCAACAGTTATGCTTATCATAGCACTAAGACTATGACAATTATTCCCATCTTTCATACTCTCAACTCAAATAACCTTAGGAATGCTTTTGTTTTTGTGCATCTCTTCCATGGCCGTTTACACAACCTTAATAGCAGGCTGAGCCTCAAACTCAAAATACGCCTTACTAGGTGCTATCCGAGCCATAGCTCAAACAATCTCCTACGAAGTCACAATAACACTAATTATCATTTTTTACCTATTTATAATGTCACAAATAGACATAGTAACAATCCGCCTAACCAATTTTTCTATACCAACTATCACCCTGTCTATCCCCCTTGCCACCATGTGGGTAGTAGTAATCC
>MH362045|Johnson et al. 2018
TAATGGGTGTAGCATTTTTCACCTTGCTCGAACGAAAAGCCCTCGGTTACTTCCAAATCCGAAAAGGTCCAAATAAAGTCGGGATTATTGGGATTCCACAACCATTAGCAGACGCCCTAAAACTCTTTGTTAAAGAATGAGTTATACCAACATCATCAAACTATCTACCATTCATTTTAACCCCAACAGTTATGCTTATCATAGCACTAAGACTATGACAATTATTCCCATCTTTCATACTCTCAACTCAAATAACCTTAGGGATGCTTTTGTTTTTGTGCATCTCTTCCATGGCCGTTTACACAACCCTAATAGCAGGCTGAGCCTCAAACTCAAAATACGCCTTACTAGGCGCTATCCGGGCCATAGCTCAAACAATCTCCTACGAAGTCACAATAACACTAATTATCATTTTTTACCTGTTTATAATGTCAGAAATAGACATAGTAACAATCCGCCTAACCAATTTTTCTACACCAACTATCACCCTGTCTATCCCCCTTGCCACCATGTGGGTAGTAGTAATCC
>MH362046|Johnson et al. 2018
TAATGGGTGTAGCATTTTTCACCTTGCTAGAACGAAAAGCCCTCGGTTACTTCCAAATCCGAAAAGGTCCAAATAAAGTCGGGATTATTGGGATTCCACAACCATTAGCAGACGCCCTAAAACTCTTCGTTAAAGAATGAGTTATACCAACATCATCAAACTATCTACCATTCATTTTAACCCCAACAGTTATGCTTATCATAGCACTAAGACTATGACAATTATTCCCATCTTTCATACTCTCAACTCAAATAACCTTAGGAATGCTTTTGTTTTTGTGCATCTCTTCCATGGCCGTTTACACAACCTTAATAGCAGGCTGAGCCTCAAACTCAAAATACGCCTTACTAGGTGCTATCCGAGCCATAGCTCAAACAATCTCCTACGAAGTCACAATAACACTAATTATCATTTTTTACCTATTTATAATGTCACAAATAGACATAGTAACAATCCGCCTAACCAATTTTTCTATACCAACTATCACCCTGTCTATCCCCCTTGCCACCATGTGAGTAGTAGTAATCC
>MH362047|Johnson et al. 2018
TAATGGGTGTAGCATTTTTCACCTTGCTAGAACGAAAAGCCCTCGGTTACTTCCAAATCCGAAAAGGTCCAAATAAAGTCGGAATTATTGGGATTCCACAACCATTAGCAGACGCCCTAAAACTCTTCGTTAAAGAATGAGTTATACCAACATCATCAAACTATCTACCATTCATTTTAACCCCAACAGTTATGCTTATCATAGCACTAAGACTATGACAATTATTCCCATCTTTCATACTCTCAACTCAAATAACCTTAGGAATGCTTTTGTTTTTGTGCATCTCTTCCATGGCCGTTTACACAACCCTAATAGCAGGCTGAGCCTCAAACTCAAAATACGCCTTACTAGGCGCTATCCGAGCCATAGCTCAAACAATCTCCTACGAAGTCACAATAACACTAATTATCATTTTTTACCTATTTATAATGTCACAAATAGACATAGTAACAATCCGCCTAACCAATTTTTCTATACCAACTATCACCCTATCTATCCCCCTTGCCACCATGTGGGTAGTAGTAATCC
>MH362048|Johnson et al. 2018
TAATGGGTGTAGCATTTTTCACCTTGCTAGAACGAAAAGCCCTCGGTTACTTCCAAATCCGAAAAGGTCCAAATAAAGTCGGGATTATTGGGATTCCACAACCATTAGCAGACGCCCTAAAACTCTTCGTTAAAGAATGAGTTATACCAACATCATCAAACTATCTACCATTCATTTTAACCCCAACAGTTATACTTATCATAGCACTAAGACTATGACAATTATTCCCATCTTTCATACTCTCAACTCAAATAACCTTAGGAATGCTTTTGTTTTTGTGCATCTCTTCCATGGCCGTTTACACAACCTTAATAGCAGGCTGAGCCTCAAACTCAAAATACGCCTTACTAGGTGCTATCCGAGCCATAGCTCAAACAATCTCCTACGAAGTCACAATAACACTAATTATCATTTTTTACCTATTTATAATGTCACAAATAGACATAGTAACAATCCGCCTAACCAATTTTTCTATACCAACTATCACCCTGTCTATCCCCCTTGCCACCATGTGGGTAGTAGTAATCC
>MH362049|Johnson et al. 2018
TAATGGGTGTAGCATTTTTCACCTTGCTAGAACGAAAAGCCCTCGGTTACTTCCAAATCCGAAAAGGTCCAAATAAAGTCGGGATTATTGGGATTCCACAACCATTAGCAGACGCCCTAAAACTCTTCGTTAAAGAATGAGTTATACCAACATCATCAAACTATCTACCATTCACTTTAACCCCAACAGTTATGCTTATCATAGCACTAAGACTATGACAATTATTCCCATCTTTCATACTCTCAACTCAAATAACCTTAGGAATGCTTTTGTTTTTGTGCATCTCTTCCATGGCCGTTTACACAACCTTAATAGCAGGCTGAGCCTCAAACTCAAAATACGCCTTACTAGGTGCTATCCGAGCCATAGCTCAAACAATCTCCTACGAAGTCACAATAACACTAATTATCATTTTTTACCTATTTATAATGTCACAAATAGACATAGTAACAATCCGCCTAACCAATTTTTCTATACCAACTATCACCCTGTCTATCCCCCTTGCCACCATGTGGGTAGTAGTAATCC
>MH362050|Johnson et al. 2018
TAATGGGTGTAGCATTTTTCACCTTGCTAGAACGAAAAGCCCTCGGTTACTTCCAAATCCGAAAAGGTCCAAATAAAGTCGGGATTATTGGGATTCCACAACCATTAGCAGACGCCCTAAAACTCTTCGTTAAAGAATGAGTTATACCAACATCATCAAACTATCTACCATTCATTTTAACCCCAACAGTTATACTTATCATAGCACTAAGACTATGACAATTATTCCCATCTTTCATACTCTCAACTCAAATAACCTTAGGAATGCTTTTGTTTTTGTGCATCTCTTCCATGACCGTTTACACAACCTTAATAGCAGGCTGAGCCTCAAACTCAAAATACGCCTTACTAGGTGCTATCCGAGCCATAGCTCAAACAATCTCCTACGAAGTCACAATAACACTAATTATCATTTTTTACCTATTTATAATGTCACAAATAGACATAGTAACAATCCGCCTAACCAATTTTTCTATACCAACTATCACCCTGTCTATCCCCCTTGCCACCATGTGGGTAGTAGTAATCC
>MH362051|Johnson et al. 2018
TAATGGGTGTAGCATTTTTCACCTTGCTAGAACGAAAAGCCCTCGGTTACTTCCAAATCCGAAAAGGTCCAAATAAAGTCGGGATTATTGGGATTCCACAACCATTAGCAGACGCCCTAAAACTCTTCGTTAAAGAATGAGTTATACCAACATCATCAAACTATCTACCATTCATTTTAACCCCAACAGTTATGCTTATCATAGCACTAAGACTATGACAATTATTCCCATCTTTCATACTCTCAACTCAAATAACCTTAGGAATGCTTTTGTTTTTGTGCATCTCTTCCATGGCCGTTTACACAACCCTAATAGCAGGCTGAGCCTCAAACTCAAAATACGCCTTACTAGGTGCTATCCGAGCCATAGCTCAAACAATCTCCTACGAAGTCACAATAACACTAATTATCATTTTTTACCTATTTATAATGTCACAAATAGACATAGTAACAATCCGCCTAACCAATTTTTCTATACCAACTATCACCCTGTCTATCCCCCTTGCCACCATGTGGGTAGTAGTAATCC
>MH362052|Johnson et al. 2018
TAATGGGTGTAGCATTTTTCACCTTGCTAGAACGAAAAGCCCTCGGTTACTTCCAAATCCGAAAAGGTCCAAATAAAGTCGGGATTATTGGGATTCCACAACCATTAGCAGACGCCCTAAAACTCTTCGTTAAAGAATGAGTTATACCAACATCATCAAACTATCTACCATTCATTTTAACCCCAACAGTTATGCTTATCATAGCACTAAGACTATGACAATTATTCCCATCTTTCATACTCTCAACTCAAATAACCTTAGGAATGCTTTTGTTTTTGTGTATCTCTTCCATGGCCGTTTACACAACCTTAATAGCAGGCTGAGCCTCAAACTCAAAATACGCCTTACTAGGAGCTATCCGAGCCATAGCTCAAACAATCTCCTACGAAGTCACAATAACACTAATTATCATTTTTTACCTATTTATAATGTCACAAATAGACATAGTAACAATCCGCCTAACCAATTTTTCTATACCAACTATCACCCTGTCTATCCCCCTTGCCACCATGTGGGTAGTAGTAATCC
>MH362054|Johnson et al. 2018
TAATGGGTGTAGCATTTTTCACCTTGCTAGAACGAAAAGCCCTCGGTTACTTCCAAATCCGAAAAGGTCCAAATAAAGTCGGGATTATTGGGATTCCACAACCATTAGCAGACGCCCTAAAACTCTTCGTTAAAGAATGAGTTATACCAACATCATCAAACTATCTACCATTCATTTTAACCCCAACAGTTATGCTTATCATAGCACTAAGACTATGACAATTATTCCCATCTTTCATACTCTCAACTCAAATAACCTTAGGAATGCTTTTGTTTTTGTGCATCTCTTCCATGGCCGTCTACACAACCTTAATAGCAGGCTGAGCCTCAAACTCAAAATACGCCTTACTAGGTGCTATCCGAGCCATAGCTCAAACAATCTCCTACGAAGTCACAATAACACTAATTATCATTTTTTACCTATTTATAATGTCACAAATAGACATAGTAACAATCCGCCTAACCAATTTTTCTATACCAACTATCACCCTGTCTATCCCCCTTGCCACCATGTGGGTAGTAGTAATCC
>MH362055|Johnson et al. 2018
TAATGGGTGTAGCATTTTTCACCTTGCTAGAACGAAAAGCCCTCGGTTACTTCCAAATCCGAAAAGGTCCAAATAAAGTCGGGATTATTGGGATTCCACAACCATTAGCAGACGCCCTAAAACTCTTCGTTAAAGAATGAGTTATACCAACATCATCAAACTATCTACCATTCATTTTAACCCCAACAGTTATGCTTATCATAGCACTAAGACTATGACAATTATTCCCATCTTTCATACTCTCAACTCAAATAACCTTAGGAATGCTTTTGTTTTTGTGCATCTCTTCCATGGCCGTTTACACAACCCTAATAGCAGGCTGAGCCTCAAACTCAAAATATGCCTTACTAGGTGCTATCCGAGCCATAGCTCAAACAATCTCCTACGAAGTCACAATAACACTAATTATCATTTTTTACCTATTTATAATGTCACAAATAGACATAGTAACAATCCGCCTAACCAATTTTTCTACACCAACTATCACCCTGTCTATCCCCCTTGCCACCATGTGGGTAGTAGTAATCC
>MH362056|Johnson et al. 2018
TAATGGGTGTAGCATTTTTCACCTTGCTAGAACGAAAAGCCCTCGGTTACTTCCAAATCCGAAAAGGTCCAAATAAAGTCGGGATTATTGGGATTCCACAACCATTAGCAGACGCCCTAAAACTCTTCGTTAAAGAATGAGTTATACCAACATCATCAAACTATCTACCATTCATTTTAACCCCAACAGTTATGCTTATCATAGCACTAAGACTATGACAATTATTCCCATCTTTCATACTCTCAACTCAAATAACCTTAGGAATGCTTTTGTTTTTGTGCATCTCTTCCATGGCCGTTTACACAACCCTAATAGCAGGCTGAGCCTCAAACTCAAAATACGCCTTACTAGGTGCTATCCGAGCCATAGCTCAAACAATCTCCTACGAAGTCACAATAACACTAATTATCATTTTTTACCTATTTATAATGTCACAAATAGACATAGTAACAATCCGCTTAACCAATTTTTCTATACCAACTATCACCCTGTCTATCCCCCTTGCCACCATGTGGGTAGTAGTAATCC
>MH362057|Johnson et al. 2018
TAATGGGTGTAGCATTTTTCACCTTGCTCGAACGAAAAGCCCTCGGTTACTTCCAAATCCGAAAAGGTCCAAATAAAGTCGGGATTATTGGGATTCCACAACCATTAGCAGACGCCCTAAAACTCTTCGTTAAAGAGTGAGTTATACCAACATCATCAAACTATCTACCATTCACCCTAACCCCAACAGTTATGCTCATCATAGCACTAAGACTATGACAATTATTCCCATCTTTCATACTATCAACTCAAATAACCTTAGGGATGCTTTTGTTTTTGTGCATCTCTTCAATGGCCGTTTACACAACCCTAATAGCAGGCTGAGCCTCAAACTCAAAATACGCCTTACTAGGTGCTATCCGGGCCATAGCTCAAACAATCTCCTACGAAGTCACAATAACACTAATTATCATTTTTTACCTGTTTATAATGTCACAAATAGACATAGTAACAATCCGCCTAACCAATTTTTCTATACCAACTATCACCCTGTCTATCCCCCTTGCCACCATGTGGGTAGTAGTAATCC
>MH362058|Johnson et al. 2018
TAATGGGTGTAGCATTTTTCACCTTGCTAGAACGAAAAGCCCTCGGTTACTTCCAAATCCGAAAAGGTCCAAATAAAGTCGGGATTATTGGGATTCCACAACCATTAGCAGACGCCCTAAAACTCTTCGTTAAAGAATGAGTTATACCAACATCATCAAACTATCTACCATTCATTTTAACCCCAACAGTTATGCTTATCATAGCACTAAGACTATGACAATTATTCCCATCTTTCATACTCTCAACTCAAATAACCTTAGGAATGCTTTTGTTTTTGTGCATCTCTTCCATGGCCGTTTACACAACCTTAATAGCAGGCTGAGCCTCAAACTCAAAATACGCCTTACTAGGTGCTATCCGAGCCATAGCTCAAACAATCTCCTACGAAGTCACAATAACACTAATTATCATTTTTTACCTATTTATAATGTCACAAATAGACATAGTAACAATCCGCCTAACCAATTTTTCTATACCAACTATCACCCTGTCTATCCCCCTTGCCACCATGTGGGTAGTAGTAATCC
>MH362059|Johnson et al. 2018
TAATGGGTGTAGCATTTTTCACCTTGCTAGAACGAAAAGCCCTCGGTTACTTCCAAATCCGAAAAGGTCCAAATAAAGTCGGGATTATTGGGATTCCACAACCATTAGCAGACGCCCTAAAACTCTTCGTTAAAGAATGAGTTATACCAACATCATCAAACTATCTACCATTCATTTTAACCCCAACAGTTATACTTACCATAGCACTAAGACTATGACAATTATTCCCATCTTTCATACTCTCAACTCAAATAACCTTAGGAATGCTTTTGTTTTTGTGCATCTCTTCCATGGCCGTTTACACAACCTTAATAGCAGGCTGAGCCTCAAACTCAAAATACGCCTTACTAGGTGCTATCCGAGCCATAGCTCAAACAATCTCCTACGAAGTCACAATAACACTAATTATCATTTTTTACCTATTTATAATGTCACAAATAGACATAGTAACAATCCGCCTAACCAATTTTTCTATACCAACTATCACCCTGTCTATCCCCCTTGCCACCATATGGGTAGTAGTAATCC
>MH362060|Johnson et al. 2018
TAATGGGTGTAGCATTTTTCACCTTGCTAGAACGAAAAGCCCTCGGTTACTTCCAAATCCGAAAAGGTCCAAATAAAGTCGGGATTATTGGGATTCCACAACCATTAGCAGACGCCCTAAAACTCTTCGTTAAAGAATGAGTTATACCAACATCATCAAACTATCTGCCATTTATTTTAACCCCAACAGTTATGCTTATCATAGCACTAAGACTATGACAATTATTCCCATCTTTCATACTCTCAACTCAAATAACCTTAGGAATGCTTTTGTTTTTGTGCATCTCTTCCATGGCCGTTTACACAACCTTAATAGCAGGCTGAGCCTCAAACTCAAAATACGCCTTACTAGGTGCTATCCGAGCCATAGCTCAAACAATCTCCTACGAAGTCACAATAACACTAATTATCATTTTTTACCTATTTATAATGTCACAAATAGACATAGTAACAATCCGCCTAACCAATTTTTCTATACCAACTATCACCCTGTCTATCCCCCTTGCCACCATGTGGGTAGTAGTAATCC
>MH362061|Johnson et al. 2018
TAATGGGTGTAGCATTTTTCACCTTGCTAGAACGAAAAGCCCTCGGTTACTTCCAAATCCGAAAAGGTCCAAATAAAGTTGGGATTATTGGGATTCCACAACCATTAGCAGACGCCCTAAAACTCTTCGTTAAAGAATGAGTTATACCAACATCATCAAACTATCTACCATTCACTTTAACCCCAACAGTTATGCTTATCATAGCACTAAGACTATGACAATTATTCCCATCTTTCATACTCTCAACTCAAATAACCTTAGGAATGCTTTTGTTTTTGTGCATCTCTTCCATGGCCGTTTACACAACCTTAATAGCAGGCTGAGCCTCAAACTCAAAATACGCCTTACTAGGTGCTATCCGAGCCATAGCTCAAACAATCTCCTACGAAGTCACAATAACACTAATTATCATTTTTTACCTATTTATAATGTCACAAATAGACATAGTAACAATCCGCCTAACCAATTTTTCTATACCAACTATCACCCTGTCTATCCCCCTTGCCACCATGTGGGTAGTAGTAATCC
>MH362062|Johnson et al. 2018
TAATGGGTGTAGCATTTTTCACCTTGCTAGAACGAAAAGCCCTCGGTTACTTCCAAATCCGAAAAGGTCCAAATAAAGTCGGGATTATTGGGATTCCACAACCATTAGCAGACGCCCTAAAACTCTTCGTTAAAGAATGAGTTATACCAACATCATCAAACTATCTACCATTTATTTTAACCCCAACAGTTATGCTTATCATAGCACTAAGACTATGACAATTATTCCCATCTTTCATACTCTCAACTCAAATAACCTTAGGAATGCTTTTGTTTTTGTGCATCTCTTCCATGGCCGTTTACACAACCTTAATAGCAGGCTGAGCCTCAAACTCAAAATACGCCTTACTAGGTGCTATCCGAGCCATAGCTCAAACAATCTCCTACGAAGTCACAATAACACTAATTATCATTTTTTACCTATTTATAATGTCACAAATAGACATAGTAACAATCCGCCTAACCAATTTTTCTATACCAACTATCACCCTGTCTGTCCCCCTTGCCACCATGTGGGTAGTAGTAATCC
>MH362063|Johnson et al. 2018
TAATGGGTGTAGCATTTTTCACCTTGCTAGAACGAAAAGCCCTCGGTTACTTCCAAATCCGAAAAGGTCCAAATAAAGTCGGGATTATTGGGATTCCACAACCATTAGCAGACGCCCTAAAACTCTTCGTTAAAGAATGAGTTATACCAACATCATCAAACTATCTACCATTCATTTTAACCCCAACAGTTATGCTTATCATAGCACTAAGACTATGACAATTATTCCCATCTTTCATACTCTCAACTCAAATAACCTTAGGAATGCTTTTGTTTTTGTGCATCTCTTCCATGGCCGTTTACACAACCTTAATAGCAGGCTGAGCCTCAAACTCAAAATACGCCTTACTAGGTGCTATCCGAGCCATAGCTCAAACAATCTCCTACGAAGTCACAATAACACTAATTATCATTTTTTACCTATTTATAATGTCACAAATAGACATAGTAACAATCCGCCTAACCAATTTTTCTATACCAACTATCACCCTGTCTATCCCCCTTGCCACCATGTGGGTAGTAGTAATCC
>MH362064|Johnson et al. 2018
TAATGGGTGTAGCATTTTTCACCTTGCTAGAACGAAAAGCCCTCGGTTACTTCCAAATCCGAAAAGGTCCAAATAAAGTCGGGATTATTGGGATTCCACAACCATTAGCAGACGCCCTAAAACTCTTCGTTAAAGAATGAGTTATACCAACATCATCAAACTATCTACCATTCACTTTAACCCCAACAGTTATGCTTATCATAGCACTAAGACTATGACAATTATTCCCATCTTTCATACTCTCAACTCAAATAACCTTAGGAATGCTTTTGTTTTTGTGCATCTCTTCCATGGCCGTTTACACAACCTTAATAGCAGGCTGAGCCTCAAACTCAAAATACGCCTTACTAGGTGCTATCCGAGCCATAGCTCAAACAATCTCCTACGAAGTCACAATAACACTAATTATCATTTTTTACCTATTTATAATGTCACAAATAGACATAGTAACAATCCGCCTAACCAATTTTTCTATACCAACTATCACCCTGTCTATCCCCCTTGCCACCATGTTGGTAGTAGTAATCC
>MH362065|Johnson et al. 2018
TAATGGGTGTAGCATTTTTCACCTTGCTAGAACGAAAAGCCCTCGGTTACTTCCAAATCCGAAAAGGTCCAAATAAAGTCGGGATTATTGGGATTCCACAACCATTAGCAGACGCCCTAAAACTCTTCGTTAAAGAATGAGTTATACCAACATCATCAAACTATCTACCATTTATTTTAACCCCAACAGTTATGCTTATCATAGCACTAAGACTATGACAATTATTCCCATCTTTCATACTCTCAACTCAAATAACCTTAGGAATGCTTTTGTTTTTGTGCATCTCTTCCATGGCCGTTTACACAACCTTAATAGCAGGCTGAGCCTCAAACTCAAAATACGCCTTACTAGGTGCTATCCGAGCCATAGCTCAAACAATCTCCTACGAAGTCACAATAACACTAATTATCATTTTTTACCTATTTATAATGTCACAAATAGACATAGTAACAATCCGCCTAACCAATTTTTCTATACCAACTATCACCCTGTCTATCCCCCTTGCCACCATGTGGGTAGTAGTAATCC
>MH362066|Johnson et al. 2018
TAATGGGTGTAGCATTTTTCACCTTGCTAGAACGAAAAGCCCTCGGTTACTTCCAAATCCGAAAAGGTCCAAATAAAGTCGGGATTATTGGGATTCCACAACCATTAGCAGACGCCCTAAAACTCTTCGTTAAAGAATGAGTTATACCAACATCATCAAACTATCTACCATTCATTTTAACCCCAACAGTTATGCTTATCATAGCACTAAGACTATGACAATTATTCCCATCTTTCATACTCTCAACTCAAATAACCTTAGGAATGCTTTTGTTTTTGTGCATCTCTTCCATGGCCGTTTACACAACCCTAATAGCAGGCTGAGCCTCAAACTCAAAATACGCCTTACTAGGTGCTATCCGAGCCATAGCTCAAACAATCTCCTACGAAGTCACAATAACACTAATTATCATTTTTTACCTATTTATAATGTCACAAATAGACATAGTAACAATCCGCCTAACCAATTTTTCTATACCAACTATCACCCTGTCTATCCCCCTTGCCACCATGTGGGTAGTAGTAATCC
>MH362067|Johnson et al. 2018
TAATGGGTGTAGCATTTTTCACCTTGCTAGAACGAAAAGCCCTCAGTTACTTCCAAATCCGAAAAGGTCCAAATAAAGTCGGAATTATTGGGATTCCACAACCATTAGCAGACGCCCTAAAACTCTTCGTTAAAGAATGAGTTATACCAACATCATCAAACTATCTACCATTCATTTTAACCCCAACAGTTATGCTTATCATAGCACTAAGACTATGACAATTATTCCCATCTTTCATACTCTCAACTCAAATAACCTTAGGAATGCTTTTGTTTTTGTGCATCTCTTCCATGGCCGTTTACACAACCTTAATAGCAGGCTGAGCCTCAAACTCAAAATACGCCTTACTAGGTGCTATCCGAGCCATAGCTCAAACAATCTCCTACGAAGTCACAATAACACTAATTATCATTTTTTACCTATTTATAATGTCACAAATAGACATAGTAACAATCCGCCTAACCAATTTTTCTATACCAACTATCACCCTGTCTATCCCCCTTGCCACCATGTGGGTAGTAGTAATCC
>MH362068|Johnson et al. 2018
TAATGGGTGTAGCATTTTTCACCTTGCTAGAACGAAAAGCCCTCGGTTACTTCCAGATCCGAAAAGGTCCAAATAAAGTCGGGATTATTGGGATTCCACAACCATTAGCAGACGCCCTAAAACTCTTCGTTAAAGAATGAGTTATACCAACATCATCAAACTATCTACCATTCATTTTAACCCCAACAGTTATGCTTATCATAGCACTAAGACTATGACAATTATTCCCATCTTTCATACTCTCAACTCAAATAACCTTAGGAATGCTTTTGTTTTTGTGCATCTCTTCCATGGCCGTTTACACAACCCTAATAGCAGGCTGAGCCTCAAACTCAAAATACGCCTTACTAGGTGCTATCCGAGCCATAGCTCAAACAATCTCCTACGAAGTCACAATAACACTAATTATCATTTTTTACCTATTTATAATGTCACAAATAGACATAGTAACAATCCGCTTAACCAATTCTTCTATACCAACTATCACCCTGTCTATCCCCCTTGCCACCATGTGGGTAGTAGTAATCC
>MH362069|Johnson et al. 2018
TAATGGGTGTAGCATTTTTCACCTTGCTAGAACGAAAAGCCCTCGGTTACTTCCAAATCCGAAAAGGTCCAAATAAAGTCGGGATTATTGGGATTCCACAACCATTAGCAGACGCCCTAAAACTCTTCGTTAAAGAATGAGTTATACCAACATCATCAAACTATCTACCATTCCTTTTAACCCCAACAGTTATGCTTATCATAGCATTAAGACTATGACAATTATTCCCATCTTTCATACTCTCAACTCAAATAACCTTAGGAATGCTTTTGTTTTTGTGCATCTCTTCCATGGCCGTTTACACAACCCTAATAGCAGGCTGAGCCTCAAACTCAAAATACGCCTTACTAGGTGCTATCCGAGCCATAGCTCAAACAATCTCCTACGAAGTCACAATAACACTAATTATCATTTTTTACCTATTTATAATATCACAAATAGACATAGTAACAATCCGCCTAACCAATTTTTCTATACCAACTATCACCCTGTCTATCCCCCTTGCCACCATGTGGGTAGTAGTAATCC
>MH362070|Johnson et al. 2018
TAATGGGTGTAGCATTTTTCACCTTGCTAGAACGAAAAGCCCTCGGTTACTTCCAAATCCGAAAAGGTCCAAATAAAGTCGGGATTATTGGGATTCCACAACCATTAGCAGACGCCCTAAAACTCTTCGTTAAAGAATGAGTTATACCAACATCATCAAACTATCTACCATTTATTTTAACCCCAACAGTTATGCTTATCATAGCACTAAGACTATGACAATTATTCCCATCTTTCATACTCTCAACTCAAATAACCTTAGGAATGCTTTTGTTTTTGTGCATCTCTTCCATGGCCGTTTACACAACCTTAATAGCAGGCTGAGCCTCAAACTCAAAATACGCCTTACTAGGTGCTATCCGAGCCATAGCTCAAACAATCTCCTACGAAGTCACAATAACACTAATTATCATTTTTTACCTATTTATAATGTCACAAATAGACATAGTAACAATCCGCCTAACCAATTTTTCTATACCAACTATCACCCTGTCTATCCCCCTTGCCACCATGTGGGTAGTAGTAATCC
>MH362071|Johnson et al. 2018
TAATGGGTGTAGCATTTTTCACCTTGCTAGAACGAAAAGCCCTCGGTTACTTCCAAATCCGAAAAGGTCCAAATAAAGTCGGGATTATTGGGATTCCACAACCATTAGCAGACGCCCTAAAACTCTTCGTTAAAGAATGAGTTATACCAACATCATCAAACTATCTACCATTCATTTTAACCCCAACAGTTATGCTTATCATAGCACTAAGACTATGACAATTATTCCCATCTTTCATACTCTCAACTCAAATAACCTTAGGAATGCTTTTGTTTTTGTGCATCTCTTCCATGGCCGTTTACACAACCTTAATAGCAGGCTGAGCCTCAAACTCAAAATACGCCTTACTAGGTGCTATCCGAGCCATAGCTCAAACAATCTCCTACGAAGTCACAATAACACTAATTATCATTTTTTACCTATTTATAATGTCACAAATAGACATAGTAACAATCCGCCTAACCAATTTTTCTATACCAACTATCACCCTGTCTATCCCCCTTGCCACCATGTGGGTAGTAGTAATCC
>MH362072|Johnson et al. 2018
TAATGGGTGTAGCATTTTTCACCTTGCTAGAACGAAAAGCCCTCGGTTACTTCCAAATCCGAAAAGGTCCAAATAAAGTCGGGATTATTGGGATTCCACAACCATTAGCAGACGCCCTAAAACTCTTCGTTAAAGAATGAGTTATACCAACATCATCAAACTATCTACCATTCATTTTAACCCCAACAGTTATGCTTATCATAGCATTAAGACTATGACAATTATTCCCATCTTTCATACTCTCAACTCAAATAACCTTAGGAATGCTTTTGTTTTTGTGCATCTCTTCCATGGCCGTTTACACAACCCTAATAGCAGGCTGAGCCTCAAACTCAAAATACGCCTTACTAGGTGCTATCCGAGCCATAGCTCAAACAATCTCCTACGAAGTCACAATAACACTAATTATCATTTTTTACCTATTTATAATATCACAAATAGACATAGTAACAATCCGCCTAACCAATTTTTCTATACCAACTATCACCCTGTCTATCCCCCTTGCCACCATGTGGGTAGTAGTAATCC
>MH362073|Johnson et al. 2018
TAATGGGTGTAGCATTTTTCACCTTGCTAGAACGAAAAGCCCTCGGTTACTTCCAAATCCGAAAAGGTCCAAATAAAGTCGGGATTATTGGGATTCCACAACCATTAGCAGACGCCCTAAAACTCTTCGTTAAAGAATGAGTTATACCAACATCATCAAACTATCTACCATTTATTTTAACCCCAACAGTTATGCTTATCATAGCACTAAGACTATGACAATTATTCCCATCTTTCATACTCTCAACTCAAATAACCTTAGGAATGCTTTTGTTTTTGTGCATCTCTTCCATGGCCGTTTACACAACCTTAATAGCAGGCTGAGCCTCAAACTCAAAATACGCCTTACTAGGTGCTATCCGAGCCATAGCTCAAACAATCTCCTACGAAGTCACAATAACACTAATTATCATTTTTTACCTATTTATAATGTCACAAATAGACATAGTAACAATCCGCCTAACCAATTTTTCTATACCAACTATCACCCTGTCTATCCCCCTTGCCACCATGTGGGTAGTAGTAATCC
>MH362075|Johnson et al. 2018
TAATGGGTGTAGCATTTTTCACCTTGCTAGAACGAAAAGCCCTCGGTTACTTCCAAATCCGAAAAGGTCCAAATAAAGTCGGGATTATTGGGATTCCACAACCATTAGCAGACGCCCTAAAACTCTTCGTTAAAGAATGAGTTATACCAACATCATCAAACTATCTACCATTTATTTTAACCCCAACAGTTATGCTTATCATAGCACTAAGACTATGACAATTATTCCCATCTTTCATACTCTCAGCTCAAATAACCTTAGGAATGCTTTTGTTTTTGTGCATCTCTTCCATGGCCGTTTACACAACCTTAATAGCAGGCTGAGCCTCAAACTCAAAATACGCCTTACTAGGTGCTATCCGAGCCATAGCTCAAACAATCTCCTACGAAGTCACAATAACACTAATTATCATTTTTTACCTATTTATAATGTCACAAATAGACATAGTAACAATCCGCCTAACCAATTTTTCTATACCAACTATCACCCTGTCTATCCCCCTTGCCACCATGTGGGTAGTAGTAATCC
>MH362076|Johnson et al. 2018
TAATGGGTGTAGCATTTTTCACCTTGCTTGAACGAAAAGCCCTCGGTTACTTCCAAATCCGAAAAGGTCCAAATAAAGTCGGGATTATTGGAATTCCACAACCATTAGCAGACGCCCTAAAACTCTTCGTTAAAGAATGAGTTATACCAACATCATCAAACTATCTACCATTCATTCTAACCCCAACAGTTATGCTTATCATAGCACTAAGACTATGACAATTATTCCCATCTTTCATACTCTCAACTCAAATAACCTTAGGGATGCTTTTGTTTTTGTGCATCTCTTCCATGGCCGTTTACACAACCCTAATAGCAGGCTGAGCCTCAAACTCAAAATACGCCTTACTAGGTGCTATCCGGGCCATAGCTCAAACAATCTCCTACGAAGTCACAATAACACTAATTATCATTTTTTACCTGTTTATAATGTCACAAATAGACATAGTAACAATCCGCCTAACCAATTTTTCTATACCAACTATCACCCTCTCTATCCCCCTTGCCACCATGTGGGTAGTAGTAATCC
>MH362077|Johnson et al. 2018
TAATGGGTGTAGCATTTTTCACCTTGCTAGAACGAAAAGCCCTCGGTTACTTCCAAATCCGAAAAGGTCCAAATAAAGTCGGGATTATTGGGATTCCACAACCATTAGCAGACGCCCTAAAACTCTTCGTTAAAGAATGAGTTATACCAACATCATCAAACTATCTACCATTCACTTTAACCCCAACAGTTATGCTTATCATAGCACTAAGACTATGACAATTATTCCCATCTTTCATACTCTCAACTCAAATAACCTTAGGAATGCTTTTGTTTTTGTGCATCTCTTCCATGGCCGTTTACACAACCTTAATAGCAGGCTGAGCCTCAAACTCAAAATACGCCTTACTAGGTGCTATCCGAGCCATAGCTCAAACAATCTCCTACGAAGTCACAATAACACTAATTATCATTTTTTACCTATTTATAATGTCACAAATAGACATAGTAACAATCCGCCTAACCAATTTTTCTATACCAACTATCACCCTGTCTATCCCCCTTGCCACCATGTGGGTAGTAGTAATCC
>MH362078|Johnson et al. 2018
TAATAGGTGTAGCATTTTTCACCTTGCTCGAACGAAAAGCCCTCGGTTACTTCCAAATCCGAAAAGGCCCAAATAAAGTCGGGATTATTGGAATTCCACAACCATTAGCAGACGCCCTAAAACTCTTCGTTAAAGAATGAGTTATACCAACATCATCAAACTATCTACCATTCATTCTAACCCCAACAGTTATGCTTATCATAGCACTAAGACTATGACAATTATTCCCATCTTTCATACTCTCAACTCAAATAACCTTAGGGATGCTTTTGTTTTTGTGCATCTCTTCCATGGCCGTTTACACAACCCTAATAGCAGGCTGAGCCTCAAACTCAAAATACGCCTTACTAGGTGCTATCCGGGCCATAGCTCAAACAATCTCCTACGAAGTCACAATAACACTAATTATCATTTTTTACCTGTTTATAATGTCACAAATAGACATAGTAACAATCCGCCTAACCAATTTTTCTATACCAACTATCACCCTCTCTATCCCCCTTGCCACCATGTGGGTAGTAGTAATCC
>MH362079|Johnson et al. 2018
TAATGGGTGTAGCATTTTTCACCTTGCTTGAACGAAAAGCCCTCGGTTACTTCCAAATCCGAAAAGGTCCAAATAAAGTCGGGATTATTGGAATTCCACAACCATTAGCAGACGCCCTAAAACTCTTCGTTAAAGAATGAGTTATACCAACATCATCAAACTATCTACCATTCATTCTAACCCCAACAGTTATGCTTATCATAGCACTAAGACTATGACAATTATTCCCATCTTTCATACTCTCAACTCAAATAACCTTAGGGATGCTTTTGTTTTTGTGCATCTCTTCCATGGCCGTTTACACAACCCTAATAGCAGGCTGAGCCTCAAACTCAAAATACGCCTTACTAGGTGCTATCCGGGCCATAGCTCAAACAATCTCCTACGAAGTCACAATAACACTAATTATCATTTTTTACCTGTTTATAATGTCACAAATAGACATAGTAACAATCCGCCTAACCAATTTTTCTATACCAACTATCACCCTCTCTATCCCCCTTGCCACCATGTGGGTAGTAGTAATCC
>MH362080|Johnson et al. 2018
TAATGGGTGTAGCATTTTTCACCTTGCTCGAACGAAAAGCCCTCGGTTACTTCCAAATCCGAAAAGGTCCAAATAAAGTCGGGATTATTGGAATTCCACAACCATTAGCAGACGCCCTAAAACTCTTCGTTAAAGAATGAGTTATACCAACATCATCAAACTATCTACCATTCATTCTAACCCCAACAGTTATGCTTATCATAGCACTAAGACTATGACAATTATTCCCATCTTTCATACTCTCAACTCAAATAACCTTAGGGATGCTTTTGTTTTTGTGCATCTCTTCCATGGCCGTTTACACAACCCTAATAGCAGGCTGAGCCTCAAACTCAAAATACGCCTTACTAGGTGCTATCCGGGCCATAGCTCAAACAATCTCCTACGAAGTCACAATAACACTAATTATCATTTTTTACCTGTTTATAATGTCACAAATAGACATAGTAACAATCCGCCTAACCAATTTTTCTATACCAACTATCACCCTCTCTATCCCCCTTGCCACCATGTGGGTAGTAGTAATCC
>MH362081|Johnson et al. 2018
TAATGGGTGTAGCATTTTTCACCTTGCTAGAACGAAAAGCCCTCGGTTACTTCCAAATCCGAAAAGGTCCAAATAAAGTCGGGATTATTGGGATTCCACAACCATTAGCAGACGCCCTAAAACTCTTCGTTAAAGAATGAGTTATACCAACATCATCAAACTATCTACCATTCATTTTAACCCCAACAGTTATGCTTATCATAGCACTAAGACTATGACAATTATTCCCATCTTTCATACTCTCAACTCAAATAACCTTAGGGATGCTTTTGTTTTTGTGCATCTCTTCCATGGCCGTTTACACAACCCTAATAGCAGGCTGAGCCTCAAACTCAAAATACGCCTTACTAGGTGCTATCCGAGCCATAGCTCAAACAATCTCCTACGAAGTCACAATAACACTAATTATCATTTTTTACCTATTTATAATGTCACAAATAGACATAGTAACAATCCGCCTAACCAATTTTTCTATACCAACTATCACCCTGTCTATCCCCCTTGCCACCATGTGGGTAGTAGTAATCC
>MH362082|Johnson et al. 2018
TAATGGGTGTAGCATTTTTCACCTTGCTGGAACGAAAAGCCCTCGGTTACTTCCAAATCCGAAAAGGTCCAAATAAAGTCGGGATTATTGGGATTCCACAACCATTAGCAGACGCCCTAAAACTCTTCGTTAAAGAATGAGTTATACCAACATCATCAAACTATCTACCATTCATTTTAACCCCAACAGTTATGCTTATCATAGCACTAAGACTATGACAATTATTCCCATCTTTCATACTCTCAACTCAAATAACCTTAGGAATGCTTTTGTTTTTGTGCATCTCTTCCATGGCCGTTTACACAACCCTAATAGCAGGCTGAGCCTCAAACTCAAAATACGCCTTACTAGGTGCTATCCGAGCCATAGCTCAAACAATCTCCTACGAAGTCACAATAACACTAATTATCATTTTTTACCTATTTATAATGTCACAAATAGACATAGTAACAATCCGCCTAACCAATTTTTCTATACCAACTATCACCCTGTCTATCCCCCTTGCCACCATGTGGGTAGTAGTAATCC
>MH362083|Johnson et al. 2018
TAATGGGTGTAGCATTTTTCACCTTGCTCGAACGAAAAGCCCTCGGTTACTTCCAAATCCGAAAAGGTCCAAATAAAGTCGGGATTATTGGAATTCCACAACCATTAGCAGACGCCCTAAAACTCTTCGTTAAAGAATGAGTTATACCAACATCATCAAACTATCTACCATTCATTCTAACCCCAACAGTTATGCTTATCATAGCACTAAGACTATGACAATTATTCCCATCTTTCATACTCTCAACTCAAATAACCTTAGGGATGCTTTTGTTTTTGTGCATCTCTTCCATGGCCGTTTACACAACCCTAATAGCAGGCTGAGCCTCAAACTCAAAATACGCCTTACTAGGTGCTATCCGGGCCATAGCTCAAACAATCTCCTACGAAGTCACAATAACACTAATTATCATTTTTTACCTGTTTATAATGTCACAAATAGACATAGTAACAATCCGCCTAACCAATTTTTCTATACCAACTATCACCCTCTCTATCCCCCTTGCCACCATGTGGGTAGTAGTAATCC
>MH362084|Johnson et al. 2018
TAATGGGTGTAGCATTTTTCACCTTGCTGGAACGAAAAGCCCTCGGTTACTTCCAAATCCGAAAAGGTCCAAATAAAGTCGGGATTATTGGGATTCCACAACCATTAGCAGACGCCCTAAAACTCTTCGTTAAAGAATGAGTTATACCAACATCATCAAACTATCTACCATTCATTTTAACCCCAACAGTTATGCTTATCATAGCACTAAGACTATGACAATTATTCCCATCTTTCATACTCTCAACTCAAATAACCTTAGGAATGCTTTTGTTTTTGTGCATCTCTTCCATGGCCGTTTACACAACCCTAATAGCAGGCTGAGCCTCAAACTCAAAATACGCCTTACTAGGTGCTATCCGAGCCATAGCTCAAACAATCTCCTACGAAGTCACAATAACACTAATTATCATTTTTTACCTATTTATAATGTCACAAATAGACATAGTAACAATCCGCCTAACCAATTTTTCTATACCAACTATCACCCTGTCTATCCCCCTTGCCACCATGTGAGTAGTAGTAATCC
>MH362085|Johnson et al. 2018
TAATGGGTGTAGCATTTTTCACCTTGCTAGAACGAAAAGCCCTCGGTTACTTCCAAATCCGAAAAGGTCCAAATAAAGTCGGGATTATTGGGATTCCACAACCATTAGCAGACGCCCTAAAACTCTTCGTTAAAGAATGAGTTATACCAACATCATCAAACTATCTACCATTCATTTTAACCCCAACAGTTATGCTTATCATAGCACTAAGACTATGACAATTATTCCCATCTTTCATACTCTCAACTCAAATAACCTTAGGAATGCTTTTGTTTTTGTGCATCTCTTCCATGGCCGTTTACACAACCCTAATAGCAGGCTGAGCCTCAAACTCAAAATACGCCTTACTAGGTGCTATCCGAGCCATAGCTCAAACAATCTCCTACGAAGTCACAATAACACTAATTATCATTTTTTACCTATTTATAATGTCACAAATAGACATAGTAACAATCCGCCTAACCAATTTTTCTATACCAACTATCACCCTGTCTATCCCCCTTGCCACCATGTGGGTAGTAGTAATCC
>MK503296|Lopes-Lima et al. 2019
TAATGGGTGTAGCATTTTTCACCTTGCTCGAACGAAAAGCCCTCGGTTACTTCCAAATCCGAAAAGGTCCAAATAAAGTCGGGATTATTGGGATTCCACAACCATTAGCAGACGCCCTAAAACTCTTCGTTAAAGAATGAGTTATACCAACATCATCAAACTATCTACCATTCATTCTAACCCCAACAGTTATGCTTATCATAGCACTAAGACTATGACAATTATTCCCATCTTTCATACTCTCAACTCAAATAATCTTAGGGATGCTTTTGTTTTTGTGCATCTCTTCCATGGCCGTTTACACAACCCTAATAGCAGGCTGAGCCTCAAACTCAAAATACGCCTTACTAGGTGCTATCCGGGCCATAGCTCAAACAATCTCCTACGAAGTCACAATAACACTAATTATCATTTTTTACCTGTTCATAATGTCACAAATAGACATAGTAACAATCCGCCTAACTAATTTTTCTATACCAACTATCATCCTGTCTATCCCCCTTGCCACCATGTGGATAGTAGTAATCC
>MK503298|Lopes-Lima et al. 2019
TAGTGGGTGTAGCATTTTTCACCTTGCTCGAACGAAAAGCCCTCGGTTACTTCCAAATCCGAAAAGGTCCAAATAAAGTCGGGATTATTGGGATTCCACAACCATTAGCAGACGCCCTAAAACTCTTCGTTAAAGAATGAGTTATACCAACATCATCAAACTATCTACCATTCATTCTAACCCCAACAGTTATGCTTATCATAGCACTAAGACTATGACAATTATTCCCATCTTTCATACTCTCAACTCAAATAACCTTAGGAATGCTTTTGTTTTTGTGCATCTCTTCCATGGCCGTTTACACAACCCTAATAGCAGGCTGAGCCTCAAACTCAAAATACGCCTTACTAGGTGCTATCCGGGCCATAGCTCAAACAATCTCCTACGAAGTCACAATAACACTAATTATCATTTTTTACCTGTTCATAATGTCACAAATAGACATAGTAACAATCCGCCTAACTAATTTTTCTATAACAACTATCACCCTGTCTATCCCCCTTGCCACCATGTGGGTAGTAGTAATCC
>MK503299|Lopes-Lima et al. 2019
TAATGGGTGTAGCATTTTTCACCTTGCTCGAACGAAAAGCCCTCGGTTACTTCCAAATCCGAAAAGGTCCAAATAAAGTCGGGATTATTGGGATTCCACAACCATTAGCAGACGCCCTAAAACTCTTCGTTAAAGAATGAGTTATACCAACATCATCAAACTATCTACCATTCATTCTAACCCCAACAGTTATGCTTATCATAGCACTAAGACTATGACAATTATTCCCATCTTTCATACTCTCAACTCAAATAACCTTAGGGATGCTTTTGTTTTTGTGCATCTCTTCCATGGCCGTTTACACAACCCTAATAGCAGGCTGAGCCTCAAACTCAAAATACGCCTTACTAGGTGCTATCCGGGCCATAGCTCAAACAATCTCCTACGAAGTCACAATAACACTAATTATCATTTTTTACCTGTTCATAATGTCACAAATAGACATAGTAACAATCCGCCTAACTAATTTTTCTATACCAACTATCACCCTGTCTATCCCCCTTGCCACCATGTGGATAGTAGTAATCC
>MK503300|Lopes-Lima et al. 2019
TAATGGGTGTAGCATTTTTCACCTTGCTCGAACGAAAAGCCCTCGGTTACTTCCAAATCCGAAAAGGTCCAAATAAAGTCGGGATTATTGGGATTCCACAACCATTAGCAGACGCCCTAAAACTCTTCGTTAAAGAATGAGTTATACCAACATCATCAAACTATCTACCATTCATTCTAACCCCAACAGTTATGCTTATCATAGCACTAAGACTATGACAATTATTCCCATCTTTCATACTCTCAACTCAAATAACCTTAGGGATGCTTTTGTTTTTGTGCATCTCTTCCATGGCCGTTTACACAACCCTAATGGCAGGCTGAGCCTCAAACTCAAAATACGCCTTACTAGGTGCTATCCGGGCCATAGCTCAAACAATCTCCTACGAAGTCACAATAACACTAATTATCATTTTTTACCTGTTCATAATGTCACAAATAGACATAGTAACAATCCGCCTAACTAATTTTTCTATACCAACTATCACCCTGTCTATCCCCCTTGCCACCATGTGGATAGTAGTAATCC
>MK503301|Lopes-Lima et al. 2019
TAATGGGTGTAGCATTTTTCACCTTGCTCGAACGAAAAGCCCTCGGTTACTTCCAAATCCGAAAAGGTCCAAATAAAGTCGGGATTATTGGGATTCCACAACCATTAGCAGACGCCCTAAAACTCTTCGTTAAAGAATGAGTTATACCAACATCATCAAACTATCTACCATTCATTCTAACCCCAACAGTTATGCTTATCATAGCACTAAGACTATGACAATTATTCCCATCTTTCATACTCTCAACTCAAATAACCTTAGGGATGCTTTTGTTTTTGTGCATCTCTTCCATGGCCGTTTACACAACCCTAATAGCAGGCTGAGCCTCAAACTCAAAATACGCCTTACTAGGTGCTATCCGGGCCATAGCTCAAACAATCTCCTACGAAGTCACAATAACACTAATTATCATTTTTTACCTGTTCATAATGTCACAAATAGACATAGTAACAATCCGCCTAACTAATTTTTCTATACCAACTATCACCCTGTCTATCCCCCTTGCCACCATGTGGATAGTAGTAATCC
>MK503302|Lopes-Lima et al. 2019
TAATGGGTGTAGCATTTTTCACCTTGCTCGAACGAAAAGCCCTCGGTTACTTCCAAATCCGAAAAGGTCCAAATAAAGTCGGGATTATTGGGATTCCACAACCATTAGCAGACGCCCTAAAACTCTTCGTTAAAGAATGAGTTATACCAACATCATCAAACTATCTACCATTCATTCTAACCCCAACAGTTATGCTTATCATAGCACTAAGACTATGACAATTATTCCCATCTTTCATACTCTCAACTCAAATAACCTTAGGGATGCTTTTGTTTTTGTGCATCTCTTCCATGGCCGTTTACACAACCCTAATAGCAGGCTGAGCCTCAAACTCAAAATACGCCTTACTAGGTGCTATCCGGGCCATAGCTCAAACAATCTCCTACGAAGTCACAATAACACTAATTATCATTTTTTACCTATTCATAATGTCACAAATAGACATAGTAACAATCCGCCTAACTAATTTTTCTATACCAACTATCACCCTGTCTATCCCCCTTGCCACCATGTGGATAGTAGTAATCC
>MK503303|Lopes-Lima et al. 2019
TAATGGGTGTAGCATTTTTCACCTTGCTAGAACGAAAAGCCCTCGGTTACTTCCAAATCCGAAAAGGTCCAAATAAAGTCGGAATTATTGGGATTCCACAACCATTAGCAGACGCCCTAAAACTCTTCGTTAAAGAATGAGTTATACCAACATCATCAAACTATCTACCATTCATTTTAACCCCAACAGTCATGCTTATCATAGCACTAAGACTATGACAATTATTCCCATCTTTCATACTCTCAACTCAAATAACCTTAGGAATGCTTTTGTTTTTGTGCATCTCTTCCATGGCCGTTTACACAACCCTAATAGCAGGCTGAGCCTCAAACTCAAAATACGCCTTACTAGGTGCTATCCGAGCCATAGCTCAAACAATCTCCTACGAAGTCAGAATAACACTAATTATCATTTTTTACCTATTTATAATATCACAAATAGACATAGTAACAATCCGCCTAACCAATTTTTCTATACCAACTATCACCCTGTCTATCCCCCTTGCCACCATGTGGGTAGTAGTAATCC
>MK503304|Lopes-Lima et al. 2019
TAATGGGTGTAGCATTTTTCACCTTGCTAGAACGAAAAGCCCTCGGTTACTTCCAAATCCGAAAAGGTCCAAATAAAGTCGGAATTATTGGGATTCCACAACCATTAGCAGACGCCCTAAAACTCTTCGTTAAAGAATGAGTTATACCAACATCATCAAACTATCTACCATTCATTTTAACCCCAACAGTCATGCTTATCATAGCACTAAGGCTATGACAATTATTCCCATCTTTCATACTCTCAACTCAAATAACCTTAGGAATGCTTTTGTTTTTGTGTATCTCTTCCATGGCCGTTTACACAACCCTAATAGCAGGCTGAGCCTCAAACTCAAAATACGCCTTACTAGGTGCTATCCGAGCCATAGCTCAAACAATCTCCTACGAAGTCACAATAACACTAATTATCATTTTTTACCTATTTATAATGTCACAAATAGACATAGTAACAATCCGCCTAACCAATTTTTCTATACCAACTATCACCCTGTCTATCCCCCTTGCCACCATGTGGGTAGTAGTAATCC
>MK503305|Lopes-Lima et al. 2019
TAATGGGTGTAGCATTTTTCACCTTGCTAGAACGAAAAGCCCTCGGTTACTTCCAAATCCGAAAAGGTCCAAATAAAGTCGGAATTATTGGGATTCCACAACCATTAGCAGACGCCCTAAAACTCTTCGTTAAAGAATGAGTTATACCAACATCATCAAACTATCTACCATTCATTTTAACCCCAACAGTCATGCTTATCATAGCACTAAGACTATGACAATTATTCCCATCTTTCATACTCTCAACTCAAATAACCTTAGGAATGCTTTTGTTTTTGTGCATCTCTTCCATGGCCGTTTACACAACCCTAATAGCAGGCTGAGCCTCAAACTCAAAATACGCCTTACTAGGTGCTATCCGAGCCATAGCTCAAACAATCTCCTACGAAGTCACAATAACACTAATTATCATTTTTTACCTATTTATAATGTCACAAATAGACATAGTAACAATCCGCCTAACCAATTTTTCTATACCAACTATCACCCTGTCTATCCCCCTTGCCACCATGTGGGTAGTAGTAATCC
>MK503306|Lopes-Lima et al. 2019
TAATGGGTGTAGCATTTTTCACCTTGCTCGAACGAAAAGCCCTCGGTTACTTCCAAATCCGAAAAGGTCCAAATAAAGTCGGGATTATTGGGATTCCACAACCATTAGCAGACGCCCTAAAACTCTTTGTTAAAGAATGAGTTATACCAACATCATCAAACTATCTACCATTCATTTTAACCCCAACAGTTATGCTTATCATAGCACTAAGACTATGACAATTATTCCCATCTTTCATACTCTCAACTCAAATAACCTTAGGGATGCTTTTGTTTTTGTGCATCTCTTCCATGGCCGTTTACACAACCCTAATAGCAGGCTGAGCCTCAAACTCAAAATACGCCTTACTAGGCGCTATCCGGGCCATAGCTCAAACAATCTCCTACGAAGTCACAATAACACTAATTATCATTTTTTACCTGTTTATAATGTCAGAAATAGACATAGTAACAATCCGCCTAACCAATTTTTCTACACCAACTATCACCCTGTCTATCCCCCTTGCCACCATGTGGGTAGTAGTAATCC
>MK503308|Lopes-Lima et al. 2019
TAATGGGTGTAGCATTTTTCACCTTGCTCGAACGAAAAGCCCTCGGTTACTTCCAAATCCGAAAAGGTCCAAATAAAGTCGGGATTATTGGGATTCCACAACCATTAGCAGACGCCCTAAAACTCTTTGTTAAAGAATGAGTTATACCAACATCATCAAACTATCTACCATTCATTTTAACCCCAACAGTTATGCTTATCATAGCACTAAGACTATGACAATTATTCCCATCTTTCATACTCTCAACTCAAATAACCTTAGGGATGCTTTTGTTTTTGTGCATCTCTTCCATAGCCGTTTACACAACCCTAATAGCAGGCTGAGCCTCAAACTCAAAATACGCCTTACTAGGCGCTATCCGGGCCATAGCTCAAACAATCTCCTACGAAGTCACAATAACACTAATTATCATTTTTTACCTGTTTATAATGTCAGAAATAGACATAGTAACAATCCGCCTAACCAATTTTTCTACACCAACTATCACCCTGTCTATCCCCCTTGCCACCATGTGGGTAGTAGTAATCC
>MK503314|Lopes-Lima et al. 2019
TAATGGGTGTAGCATTTTTCACCTTGCTCGAACGAAAAGCCCTCGGTTACTTCCAAATCCGAAAAGGTCCAAATAAAGTCGGGATTATTGGGATTCCACAACCATTAGCAGACGCCCTAAAACTCTTCGTTAAAGAATGAGTTATACCAACATCATCAAACTATCTACCATTCATTCTAACCCCAACAGTTATGCTTATCATAGCACTAAGACTATGACAATTATTCCCATCTTTCATACTCTCAACTCAAATAACCTTAGGGATGCTTTTGTTTTTGTGCATCTCTTCCATGGCCGTTTACACAACCCTAATAGCAGGCTGAGCCTCAAACTCAAAATACGCCTTACTAGGTGCTATCCGGGCCATAGCTCAAACAATCTCCTACGAAGTCACAATAACACTAATTATCATTTTTTACCTGTTCATAATGTCACAAATAGACATAGTAACAATCCGCCTAACTAATTTTTCTATACCAACTATCACCCTGTCTATCCCCCTTGCCACCATGTGGATAGTAGTAATCC
>MK503315|Lopes-Lima et al. 2019
TAATGGGTGTAGCATTTTTCACCTTGCTCGAACGAAAAGCCCTCGGTTACTTCCAAATCCGAAAAGGTCCAAATAAAGTCGGGGTTATTGGGATTCCACAACCATTAGCAGACGCCCTAAAACTCTTCGTTAAAGAATGAGTTATACCAACATCATCAAACTATCTACCATTCATTCTAACCCCAACAGTTATGCTTATCATAGCACTAAGACTATGACAATTATTCCCATCTTTCATACTCTCAACTCAAATAACCTTAGGGATGCTTTTGTTTTTGTGCATCTCTTCCATGGCCGTTTACACAACCCTAATAGCAGGCTGAGCCTCAAACTCAAAATACGCCTTACTAGGTGCTATCCGGGCCATAGCTCAAACAATTTCCTACGAAGTCACAATAACACTAATTATCATTTTTTACCTGTTCATAATGTCACAAATAGACATAGTAACAATCCGCCTAACTAATTTTTCTATACCAACTATCATCCTGTCTATCCCCCTTGCCACCATGTGGATAGTAGTAATCC
>MK503319|Lopes-Lima et al. 2019
TAATGGGTGTAGCATTTTTCACCTTGCTAGAACGAAAAGCCCTCGGTTACTTCCAAATCCGAAAAGGTCCAAATAAAGTCGGGATTATTGGGATTCCACAACCATTAGCAGACGCCCTAAAACTCTTCGTTAAAGAATGAGTTATACCAACATCATCAAACTATCTACCATTCATTTTAACCCCAACAGTTATGCTTATCATAGCACTAAGATTATGACAATTATTCCCATCTTTCATACTCTCAACTCAAATAACCTTAGGAATGCTTTTGTTTTTGTGCATCTCTTCCATGGCCGTTTACACAACCTTAATAGCAGGCTGAGCCTCAAACTCAAAATACGCCTTACTAGGTGCTATCCGAGCCATAGCTCAAACAATCTCCTACGAAGTCACAATAACACTAATTATCATTTTTTACCTATTTATAATGTCACAAATAGATATAGTAACAATCCGCCTAACCAATTTTTCTATACCAACTATCACCCTGTCTATCCCCCTTGCCACCATGTGGGTAGTAGTAATCC
>MK503320|Lopes-Lima et al. 2019
TAATGGGTGTAGCATTTTTCACCTTGCTAGAACGAAAAGCCCTCGGTTACTTCCAAATCCGAAAAGGTCCAAATAAAGTCGGGATTATTGGGATTCCACAACCATTAGCAGACGCCCTAAAACTCTTCGTTAAAGAATGAGTTATACCAACATCATCAAACTATCTACCATTCATTTTAACCCCAACAGTTATGCTTATCATAGCACTAAGATTATGACAATTATTCCCATCTTTCATACTCTCAACTCAAATAACCTTAGGAATGCTTTTGTTTTTGTGCATCTCTTCCATGGCCGTTTACACAACCTTAATAGCAGGCTGAGCCTCAAACTCAAAATACGCCTTACTAGGTGCTATCCGAGCCATAGCTCAAACAATCTCCTACGAAGTCACAATAACACTAATTATCATTTTTTACCTATTTATAATGTCACAAATAGATATAGTAACAATCCGCCTAACCAATTTTTCTATACCAACTATCACCCTGTCTATCCCCCTTGCCACCATGTGGGTAGTAGTAATCC
>MK503322|Lopes-Lima et al. 2019
TAATGGGTGTAGCATTTTTCACCTTGCTCGAACGAAAAGCCCTCGGTTACTTCCAAATCCGAAAAGGTCCAAATAAAGTCGGAATTATTGGGATTCCACAACCATTAGCAGACGCCCTAAAACTCTTTGTTAAAGAATGAGTTATACCAACATCATCAAACTATCTACCATTCATTTTAACCCCAACAGTTATGCTTATCATAGCACTAAGACTATGACAATTATTCCCATCTTTCATACTCTCAACTCAAATAACCTTAGGGATGCTTTTGTTTTTGTGCATCTCTTCCATGGCCGTTTACACAACCCTAATAGCAGGCTGAGCCTCAAACTCAAAATACGCCTTACTAGGCGCTATTCGGGCCATAGCTCAAACAATCTCCTACGAAGTCACAATAACACTAATTATCATTTTTTACCTGTTTATAATGTCAGAAATAGACATAGTAACAATCCGCCTAACCAATTTTTCTACACCAACTATCACCCTGTCTATCCCCCTTGCCACCATGTGGATAGTAGTAATCC
>MK503323|Lopes-Lima et al. 2019
TAATGGGTGTAGCATTTTTCACCTTGCTCGAACGAAAAGCCCTCGGTTACTTCCAAATCCGAAAAGGTCCAAATAAAGTCGGAATTATTGGGATTCCACAACCATTAGCAGACGCCCTAAAACTCTTTGTTAAAGAATGAGTTATACCAACATCATCAAACTATCTACCATTCATTTTAACCCCAACAGTTATGCTTATCATAGCACTAAGACTATGACAATTATTCCCATCTTTCATACTCTCAACTCAAATAACCTTAGGGATGCTTTTGTTTTTGTGCATCTCTTCCATGGCCGTTTACACAACCCTAATAGCAGGCTGAGCCTCAAACTCAAAATACGCCTTACTAGGCGCTATCCGGGCCATAGCTCAAACAATCTCCTACGAAGTCACAATAACACTAATTATCATTTTTTACCTGTTTATAATGTCAGAAATAGACATAGTAACAATCCGCCTAACCAATTTTTCTACACCAACTATTACCCTGTCTATCCCCCTTGCCACCATGTGGGTAGTAGTAATCC
>MK503324|Lopes-Lima et al. 2019
TAATGGGTGTAGCATTTTTCACCTTGCTCGAACGAAAAGCCCTCGGTTACTTCCAAATCCGAAAAGGTCCAAATAAAGTCGGAATTATTGGGATTCCACAACCATTAGCAGACGCCCTAAAACTCTTTGTTAAAGAATGAGTTATACCAACATCATCAAACTATCTACCATTCATTTTAACCCCAACAGTTATGCTTATCATAGCACTAAGACTATGACAATTATTCCCATCTTTCATACTCTCAACTCAAATAACCTTAGGGATGCTTTTGTTTTTGTGCATCTCTTCCATGGCCGTTTACACAACCCTAATAGCAGGCTGAGCCTCAAACTCAAAATACGCCTTACTAGGCGCTATCCGGGCCATAGCTCAAACAATCTCCTACGAAGTCACAATAACACTAATTATCATTTTTTACCTGTTTATAATGTCAGAAATAGACATAGTAACAATCCGCCTAACCAATTTTTCTACACCAACTATTACCCTGTCTATCCCCCTTGCCACCATGTGGGTAGTAGTAATCC
>SRQP01|This study
TAATGGGTGTAGCATTTTTCACCTTGCTAGAACGAAAAGCCCTCGGTTACTTCCAAATCCGAAAAGGTCCAAATAAAGTCGGGATTATTGGGATTCCACAACCATTAGCAGACGCCCTAAAACTCTTCGTTAAAGAATGAGTTATACCAACATCATCAAACTATCTACCATTCATTTTAACCCCAACAGTTATGCTTATCATAGCACTAAGACTATGACAATTATTCCCATCTTTCATACTCTCAACTCAAATAACCTTAGGAATGCTTTTGTTTTTGTGCATCTCTTCCATGGCCGTTTACACAACCTTAATAGCAGGCTGAGCCTCAAACTCAAAATACGCCTTACTAGGTGCTATCCGAGCCATAGCTCAAACAATCTCCTATGAAGTCACAATAACACTAATTATCATTTTTTACCTATTTATAATGTCACAAATAGACATAGTAACAATCCGCCTAACCAATTTTTCTATACCAACTATCACCCTGTCTATCCCCCTTGCCACCATGTGGGTAGTAGTAATCC
>SRQP02|This study
TAATGGGTGTAGCATTTTTCACCTTGCTAGAACGAAAAGCCCTCGGTTACTTCCAAATCCGAAAAGGTCCAAATAAAGTCGGGATTATTGGGATTCCACAACCATTAGCAGACGCCCTAAAACTCTTCGTTAAAGAATGAGTTATACCAACATCATCAAACTATCTACCATTCATTTTAACCCCAACAGTTATGCTTATCATAGCACTAAGACTATGACAATTATTCCCATCTTTCATACTCTCAACTCAAATAACCTTAGGAATGCTTTTGTTTTTGTGCATCTCTTCCATGGCCGTTTACACAACCCTAATAGCAGGCTGAGCCTCAAACTCAAAATACGCCTTACTAGGTGCTATCCGAGCCATAGCTCAAACAATCTCCTACGAAGTCACAATAACACTAATTATCATTTTTTACCTATTTATAATGTCACAAATAGACATAGTAACAATCCGCCTAACCAATTTTTCTATACCAACTATCACCCTGTCTATCCCCCTTGCCACCATGTGGGTAGTAGTAATCC
>SRQP03|This study
TAATGGGTGTAGCATTTTTCACCTTGCTAGAACGAAAAGCCCTCGGTTACTTCCAAATCCGAAAAGGTCCAAATAAAGTCGGAATTATTGGGATTCCACAACCATTAGCAGACGCCCTAAAACTCTTCGTTAAAGAATGAGTTATACCAACATCATCAAACTATCTACCATTCATTTTAACCCCAACAGTTATACTTATCATAGCACTAAGACTATGACAATTATTCCCATCTTTCATACTCTCAACTCAAATAACCTTAGGAATGCTTTTGTTTTTGTGCATCTCTTCCATGGCCGTTTACACAACCCTAATAGCAGGCTGAGCCTCAAACTCAAAATACGCCTTACTAGGTGCTATCCGAGCCATAGCTCAAACAATCTCCTACGAAGTCACAATAACACTAATTATCATTTTTTACCTATTTATAATGTCACAAATAGACATAGTAACAATCCGCCTAACTAATTTTTCTATACCAACTATCACCCTGTCTATCCCCCTTGCCACCATGTGAGTAGTAGTAATCC
>SRQP04|This study
TAATGGGTGTAGCATTTTTCACCTTGCTAGAACGAAAAGCCCTCGGTTACTTCCAAATCCGAAAAGGTCCAAATAAAGTCGGAATTATTGGGATTCCACAACCATTAGCAGACGCCCTAAAACTCTTCGTTAAAGAATGAGTTATACCAACATCATCAAACTATCTACCATTCATTTTAACCCCAACAGTTATACTTATCATAGCACTAAGACTATGACAATTATTCCCATCTTTCATACTCTCAACTCAAATAACCTTAGGAATGCTTTTGTTTTTGTGCATCTCTTCCATGGCCGTTTACACAACCCTAATAGCAGGCTGAGCCTCAAACTCAAAATACGCCTTACTAGGTGCTATCCGAGCCATAGCTCAAACAATCTCCTACGAAGTCACAATAACACTAATTATCATTTTTTACCTATTTATAATGTCACAAATAGACATAGTAACAATCCGCCTAACTAATTTTTCTATACCAACTATCACCCTGTCTATCCCCCTTGCCACCATGTGAGTAGTAGTAATCC
>SRQP05|This study
TAATGGGTGTAGCATTTTTCACCTTGCTAGAACGAAAAGCCCTCGGTTACTTCCAAATCCGAAAAGGTCCAAATAAAGTCGGGATTATTGGGATTCCACAACCATTAGCAGACGCCCTAAAACTCTTCGTTAAAGAATGAGTTATACCAACATCATCAAACTATCTACCATTCACTTTAACCCCAACAGTTATGCTTATCATAGCACTAAGACTATGACAATTATTCCCATCTTTCATACTCTCAACCCAAATAACCTTAGGAATGCTTTTGTTTTTGTGCATCTCTTCCATGGCCGTTTACACAACCTTAATAGCAGGCTGAGCCTCAAACTCAAAATACGCCTTACTAGGTGCTATCCGAGCCATAGCTCAAACAATCTCCTACGAAGTCACAATAACACTAATTATCATTTTTTACCTATTTATAATGTCACAAATAGACATAGTAACAATCCGCCTAACCAATTTTTCTATACCAACTATCACCCTGTCTATCCCCCTTGCCACCATGTGGGTAGTAGTAATCC
>SRQP07|This study
TAATGGGTGTAGCATTTTTCACCTTGCTCGAACGAAAAGCCCTCGGTTACTTCCAAATCCGAAAAGGTCCAAATAAAGTCGGGATTATTGGGATTCCACAACCATTAGCAGACGCCCTAAAACTCTTCGTTAAAGAGTGAGTTATACCAACATCATCAAACTATCTACCATTCACCCTAACCCCAACAGTTATGCTCATCATAGCACTAAGACTATGACAATTATTCCCATCTTTCATACTATCAACTCAAATAACCTTAGGGATGCTTTTGTTTTTGTGCATCTCTTCAATGGCCGTTTACACAACCCTAATAGCAGGCTGAGCCTCAAACTCAAAATACGCCTTACTAGGTGCTATCCGGGCCATAGCTCAAACAATCTCCTACGAAGTCACAATAACACTAATTATCATTTTTTACCTGTTTATAATGTCACAAATAGACATAGTAACAATCCGCCTAACCAATTTTTCTATACCAACTATCACCCTGTCTATCCCCCTTGCCACCATGTGGGTAGTAGTAATCC
>SRQP11|This study
TAATGGGTGTAGCATTTTTCACCTTGCTAGAACGAAAAGCCCTCGGTTACTTCCAAATCCGAAAAGGTCCAAATAAAGTCGGGATTATTGGGATTCCACAACCATTAGCAGACGCCCTAAAACTCTTCGTTAAAGAATGAGTTATACCAACATCATCAAACTATCTACCATTCATTTTAACCCCAACAGTTATGCTTATCATAGCACTAAGACTATGACAATTATTCCCATCTTTCATACTCTCAACTCAAATAACCTTAGGAATGCTTTTGTTTTTGTGCATCTCTTCCATGGCCGTTTACACAACCTTAATAGCAGGCTGAGCCTCAAACTCAAAATACGCCTTACTAGGTGCTATCCGAGCCATAGCTCAAACAATCTCCTACGAAGTCACAATAACACTAATTATCATTTTTTACCTATTTATAATGTCACAAATAGACATAGTAACAATCCGCCTAACCAATTTTTCTATACCAACTATCACCCTGTCTATCCCCCTTGCCACCATGTGGGTAGTAGTAATCC
>SRQP12|This study
TAATGGGTGTAGCATTTTTCACCTTGCTAGAACGAAAAGCCCTCGGTTACTTCCAAATCCGAAAAGGTCCAAATAAAGTCGGGATTATTGGGATTCCACAACCATTAGCAGACGCCCTAAAACTCTTCGTTAAAGAATGAGTTATACCAACATCATCAAACTATCTACCATTCATTTTAACCCCAACAGTTATACTTATCATAGCACTAAGACTATGACAATTATTCCCATCTTTCATACTCTCAACTCAAATAACCTTAGGAATGCTTTTGTTTTTGTGCATCTCTTCCATGGCCGTTTACACAACCTTAATAGCAGGCTGAGCCTCAAACTCAAAATACGCCTTACTAGGTGCTATCCGAGCCATAGCTCAAACAATCTCCTACGAAGTCACAATAACACTAATTATCATTTTTTACCTATTTATAATGTCACAAATAGACATAGTAACAATCCGCCTAACCAATTTTTCTATACCAACTATCACCCTGTCTATCCCCCTTGCCACCATGTGGGTAGTAGTAATCC
>SRQP13|This study
TAATGGGTGTAGCATTTTTCACCTTGCTCGAACGAAAAGCCCTCGGTTACTTCCAAATCCGAAAAGGTCCAAATAAAGTCGGGATTATTGGGATTCCACAACCATTAGCAGACGCCCTAAAACTCTTCGTTAAAGAATGAGTTATACCAACATCATCAAACTATCTACCATTTATTCTAACCCCAACAGTTATGCTTATCATAGCACTAAGACTATGACAATTATTCCCATCTTTCATACTCTCAACTCAAATAACCTTAGGAATGCTTTTGTTTTTGTGCATCTCTTCCATGGCCGTTTACACAACCCTAATAGCAGGCTGAGCCTCAAACTCAAAATACGCCTTACTAGGTGCTATCCGGGCCATAGCTCAAACAATCTCCTACGAAGTTACAATAACACTAATTATCATTTTTTACCTGTTTATAATGTCACAAATAGACATAGTAACAATCCGCCTAACCAATTTTTCTATACCAACTATCACCCTGTCTATCCCCCTTTCCACCATGTGGGTAGTAGTAATCC
>SRQP14|This study
TAATGGGTGTAGCATTTTTCACCTTGCTAGAACGAAAAGCCCTCGGTTACTTCCAAATCCGAAAAGGTCCAAATAAAGTCGGGATTATTGGGATTCCACAACCATTAGCAGACGCCCTAAAACTCTTCGTTAAAGAATGAGTTATACCAACATCATCAAACTATCTACCATTCACTTTAACCCCAACAGTTATGCTTATCATAGCACTAAGACTATGACAATTATTCCCATCTTTCATACTCTCAACTCAAATAACCTTAGGAATGCTTTTGTTTTTGTGCATCTCTTCCATGGCCGTTTACACAACCTTAATAGCAGGCTGAGCCTCAAACTCAAAATACGCCTTACTAGGTGCTATCCGAGCCATAGCTCAAACAATCTCCTACGAAGTCACAATAACACTAATTATCATTTTTTACCTATTTATAATGTCACAAATAGACATAGTAACAATCCGCCTAACCAATTTTTCTATACCAACTATCACCCTGTCTATCCCCCTTGCCACCATGTGGGTAGTAGTAATCC
>SRQP17|This study
TAATGGGTGTAGCATTTTTCACCTTGCTAGAACGAAAAGCCCTCGGTTACTTCCAAATCCGAAAAGGTCCAAATAAAGTCGGAATTATTGGGATTCCACAACCATTAGCAGACGCCCTAAAACTCTTCGTTAAAGAGTGAGTTATACCAACATCATCAAACTATCTACCATTCACTTTAACCCCAACAGTTATGCTTATCATAGCACTAAGACTATGACAATTATTCCCATCTTTCATACTCTCAACTCAAATAACCTTAGGAATGCTTTTGTTTTTGTGCATCTCTTCCATGGCCGTTTACACAACCTTAATAGCAGGCTGAGCCTCAAACTCAAAATACGCCTTACTAGGTGCTATCCGAGCCATAGCTCAAACAATCTCCTACGAAGTCACAATAACACTAATTATCATTTTTTACCTATTTATAATGTCACAAATAGACATAGTAACAATCCGCCTAACCAATTTTTCTATACCAACTATCACCCTGTCTATCCCCCTTGCCACCATGTGGGTAGTAGTAATCC
>SRQP18|This study
TAATGGGTGTAGCATTTTTCACCTTGCTAGAACGAAAAGCCCTCGGTTACTTCCAAATCCGAAAAGGTCCAAATAAAGTCGGGATTATTGGGATTCCACAACCATTAGCAGACGCCCTAAAACTCTTCGTTAAAGAATGAGTTATACCAACATCATCAAACTATCTACCATTCACTTTAACCCCAACAGTTATGCTTATCATAGCACTAAGACTATGACAATTATTCCCATCTTTCATACTCTCAACCCAAATAACCTTAGGAATGCTTTTGTTTTTGTGCATCTCTTCCATGGCCGTTTACACAACCTTAATAGCAGGCTGAGCCTCAAACTCAAAATACGCCTTACTAGGTGCTATCCGAGCCATAGCTCAAACAATCTCCTACGAAGTCACAATAACACTAATTATCATTTTTTACCTATTTATAATGTCACAAATAGACATAGTAACAATCCGCCTAACCAATTTTTCTATACCAACTATCACCCTGTCTATCCCCCTTGCCACCATGTGGGTAGTAGTAATCC
>SRQP19|This study
TAATGGGTGTAGCATTTTTCACCTTGCTAGAACGAAAAGCCCTCGGTTACTTCCAAATCCGAAAAGGTCCAAATAAAGTCGGGATTATTGGGATTCCACAACCATTAGCAGACGCCCTAAAACTCTTCGTTAAAGAATGAGTTATACCAACATCATCAAACTATCTACCATTCATTTTAACCCCAACAGTTATGCTTATCATAGCACTAAGACTATGACAATTATTCCCATCTTTCATACTCTCAACTCAAATAACCTTAGGAATGCTTTTGTTTTTGTGCATCTCTTCCATGGCCGTTTACACAACCTTAATAGCAGGCTGAGCCTCAAACTCAAAATACGCCTTACTAGGTGCTATCCGAGCCATAGCTCAAACAATCTCCTACGAAGTCACAATAACACTAATTATCATTTTTTACCTATTTATAATGTCACAAATAGACATAGTAACAATCCGCCTAACCAATTTTTCTATACCAACTATCACCCTGTCTATCCCCCTTGCCACCATGTGGGTAGTAGTAATCC
>SRQP20|This study
TAATGGGTGTAGCATTTTTCACCTTGCTAGAACGAAAAGCCCTCGGTTACTTCCAAATCCGAAAAGGTCCAAATAAAGTCGGAATTATTGGGATTCCACAACCATTAGCAGACGCCCTAAAACTCTTCGTTAAAGAATGAGTTATACCAACATCATCAAACTATCTACCATTCATTTTAACCCCAACAGTTATACTTATCATAGCACTAAGACTATGACAATTATTCCCATCTTTCATACTCTCAACTCAAATAACCTTAGGAATGCTTTTGTTTTTGTGCATCTCTTCCATGGCCGTTTACACAACCCTAATAGCAGGCTGAGCCTCAAACTCAAAATACGCCTTACTAGGTGCTATCCGAGCCATAGCTCAAACAATCTCCTACGAAGTCACAATAACACTAATTATCATTTTTTACCTATTTATAATGTCACAAATAGACATAGTAACAATCCGCCTAACTAATTTTTCTATACCAACTATCACCCTGTCTATCCCCCTTGCCACCATGTGAGTAGTAGTAATCC
>TRQP01|This study
TAATGGGTGTAGCATTTTTCACCTTGCTAGAACGAAAAGCCCTCGGTTACTTCCAAATCCGAAAAGGTCCAAATAAAGTCGGGATTATTGGGATTCCACAACCATTAGCAGACGCCCTAAAACTCTTCGTTAAAGAATGAGTTATACCAACATCATCAAACTATCTACCATTCATTTTAACCCCAACAGTTATGCTTATCATAGCACTAAGACTATGACAATTATTCCCATCTTTCATACTCTCAACTCAAATAACCTTAGGAATGCTTTTGTTTTTGTGCATCTCTTCCATGGCCGTTTACACAACCCTAATAGCAGGCTGAGCCTCAAACTCAAAATATGCCTTACTAGGTGCTATCCGAGCCATAGCTCAAACAATCTCCTACGAAGTCACAATAACACTAATTATCATTTTTTACCTATTTATAATGTCACAAATAGACATAGTAACAATCCGCCTAACCAATTTTTCTACACCAACTATCACCCTGTCTATCCCCCTTGCCACCATGTGGGTAGTAGTAATCC
>TRQP02|This study
TAATGGGTGTAGCATTTTTCACCTTGCTCGAACGAAAAGCCCTCGGTTACTTCCAAATCCGAAAAGGTCCAAATAAAGTCGGGATTATTGGGATTCCACAACCATTAGCAGACGCCCTAAAACTCTTCGTTAAAGAATGAGTTATACCAACATCATCAAACTATCTACCATTTATTCTAACCCCAACAGTTATGCTTATCATAGCACTAAGACTATGACAATTATTCCCATCTTTCATACTCTCAACTCAAATAACCTTAGGAATGCTTTTGTTTTTGTGCATCTCTTCCATGGCCGTTTACACAACCCTAATAGCAGGCTGAGCCTCAAACTCAAAATACGCCTTACTAGGTGCTATCCGGGCCATAGCTCAAACAATCTCCTACGAAGTTACAATAACACTAATTATCATTTTTTACCTGTTTATAATGTCACAAATAGACATAGTAACAATCCGCCTAACCAATTTTTCTATACCAACTATCACCCTGTCTATCCCCCTTTCCACCATGTGGGTAGTAGTAATCC
>TRQP03|This study
TAATGGGTGTAGCATTTTTCACCTTGCTAGAACGAAAAGCCCTCGGTTACTTCCAAATCCGAAAAGGTCCAAATAAAGTCGGAATTATTGGGATTCCACAACCATTAGCAGACGCCCTAAAACTCTTCGTTAAAGAATGAGTTATACCAACATCATCAAACTATCTACCATTCATTTTAACCCCAACAGTTATACTTATCATAGCACTAAGACTATGACAATTATTCCCATCTTTCATACTCTCAACTCAAATAACCTTAGGAATGCTTTTGTTTTTGTGCATCTCTTCCATGGCCGTTTACACAACCCTAATAGCAGGCTGAGCCTCAAACTCAAAATACGCCTTACTAGGTGCTATCCGAGCCATAGCTCAAACAATCTCCTACGAAGTCACAATAACACTAATTATCATTTTTTACCTATTTATAATGTCACAAATAGACATAGTAACAATCCGCCTAACTAATTTTTCTATACCAACTATCACCCTGTCTATCCCCCTTGCCACCATGTGAGTAGTAGTAATCC
>TRQP04|This study
TAATGGGTGTAGCATTTTTCACCTTGCTAGAACGAAAAGCCCTCGGTTACTTCCAAATCCGAAAAGGTCCAAATAAAGTCGGGATTATTGGGATTCCACAACCATTAGCAGACGCCCTAAAACTCTTCGTTAAAGAATGAGTTATACCAACATCATCAAACTATCTACCATTTATTTTAACCCCAACAGTTATGCTTATCATAGCACTAAGACTATGACAATTATTCCCATCTTTCATACTCTCAACTCAAATAACCTTAGGAATGCTTTTGTTTTTGTGCATCTCTTCCATGGCCGTTTACACAACCTTAATAGCAGGCTGAGCCTCAAACTCAAAATACGCCTTACTAGGTGCTATCCGAGCCATAGCTCAAACAATCTCCTACGAAGTCACAATAACACTAATTATCATTTTTTACCTATTTATAATGTCACAAATAGACATAGTAACAATCCGCCTAACCAATTTTTCTATACCAACTATCACCCTGTCTATCCCCCTTGCCACCATGTGGGTAGTAGTAATCC
>TRQP05|This study
TAATGGGTGTAGCATTTTTCACCTTGCTCGAACGAAAAGCCCTCGGTTACTTCCAAATCCGAAAAGGTCCAAATAAAGTCGGGATTATTGGGATTCCACAACCATTAGCAGACGCCCTAAAACTCTTCGTTAAAGAATGAGTTATACCAACATCATCAAACTACCTACCATTCATTCTAACCCCAACAGTTATGCTTATCATAGCACTAAGACTATGACAATTATTCCCATCTTTCATACTCTCAACTCAAATAACCTTAGGGATGCTTTTGTTTTTGTGCATCTCTTCCATGGCCGTTTACACAACCCTAATAGCAGGCTGAGCCTCAAACTCAAAATACGCCTTACTAGGTGCTATCCGGGCCATAGCTCAAACAATCTCCTACGAAGTTACAATAACACTAATTATCATTTTTTACCTGTTTATAATGTCACAAATAGACATAGTAACAATCCGCCTAACCAATTTTTCTATACCAACTATCACCCTGTCTATCCCCCTTGCCACCATGTGGGTAGTAGTAATCC
>TRQP06|This study
TAATGGGTGTAGCATTTTTCACCTTGCTAGAACGAAAAGCCCTCGGTTACTTCCAAATCCGAAAAGGTCCAAATAAAGTCGGAATTATTGGGATTCCACAACCATTAGCAGACGCCCTAAAACTCTTCGTTAAAGAGTGAGTTATACCAACATCATCAAACTATCTACCATTCACTTTAACCCCAACAGTTATGCTTATCATAGCACTAAGACTATGACAATTATTCCCATCTTTCATACTCTCAACTCAAATAACCTTAGGAATGCTTTTGTTTTTGTGCATCTCTTCCATGGCCGTTTACACAACCTTAATAGCAGGCTGAGCCTCAAACTCAAAATACGCCTTACTAGGTGCTATCCGAGCCATAGCTCAAACAATCTCCTACGAAGTCACAATAACACTAATTATCATTTTTTACCTATTTATAATGTCACAAATAGACATAGTAACAATCCGCCTAACCAATTTTTCTATACCAACTATCACCCTGTCTATCCCCCTTGCCACCATGTGGGTAGTAGTAATCC
>TRQP08|This study
TAATGGGTGTAGCATTTTTCACCTTGCTAGAACGAAAAGCCCTCGGTTACTTCCAAATCCGAAAAGGTCCAAATAAAGTCGGGATTATTGGGATTCCACAACCATTAGCAGACGCCCTAAAACTCTTCGTTAAAGAATGAGTTATACCAACATCATCAAACTATCTACCATTCACTTTAACCCCAACAGTTATGCTTATCATAGCACTAAGACTATGACAATTATTCCCATCTTTCATACTCTCAACTCAAATAACCTTAGGAATGCTTTTGTTTTTGTGCATCTCTTCCATGGCCGTTTACACAACCTTAATAGCAGGCTGAGCCTCAAACTCAAAATACGCCTTACTAGGTGCTATCCGAGCCATAGCTCAAACAATCTCCTACGAAGTCACAATAACACTAATTATCATTTTTTACCTATTTATAATGTCACAAATAGACATAGTAACAATCCGCCTAACCAATTTTTCTATACCAACTATCACCCTGTCTATCCCCCTTGCCACCATGTTGGTAGTAGTAATCC
>TRQP13|This study
TAATGGGTGTAGCATTTTTCACCTTGCTAGAACGAAAAGCCCTCGGTTACTTCCAAATCCGAAAAGGTCCAAACAAAGTCGGGATTATTGGGATTCCACAACCATTAGCAGACGCCCTAAAACTCTTCGTTAAAGAATGAGTTATACCAACATCATCAAACTATCTACCATTCATTTTAACCCCAACAGTTATGCTTATCATAGCACTAAGACTATGACAATTATTCCCATCTTTCATACTCTCAACTCAAATAACCTTAGGGATGCTTTTGTTTTTGTGCATCTCTTCCATGGCCGTTTACACAACCCTAATAGCAGGCTGAGCCTCAAACTCAAAATACGCCTTACTAGGTGCTATCCGAGCCATAGCTCAAACAATCTCCTACGAAGTCACAATAACACTAATTATCATTTTTTACCTATTTATAATGTCACAAATAGACATAGTAACAATCCGCCTAACCAATTTTTCTATACCAACTATCACCCTGTCTATCCCCCTTGCCACCATGTGGGTAGTAGTAATCC
>TRQP14|This study
TAATGGGTGTAGCATTTTTCACCTTGCTAGAACGAAAAGCCCTCGGTTACTTCCAAATCCGAAAAGGTCCAAATAAAGTCGGGATTATTGGGATTCCACAACCATTAGCAGACGCCCTAAAACTCTTCGTTAAAGAATGAGTTATACCAACATCATCAAACTATCTACCATTCATTTTAACCCCAACAGTTATGCTTATCATAGCACTAAGACTATGACAATTATTCCCATCTTTCATACTCTCAACTCAAATAACCTTAGGAATGCTTTTGTTTTTGTGCATCTCTTCCATGGCCGTTTACACAACCTTAATAGCAGGCTGAGCCTCAAACTCAAAATACGCCTTACTAGGTGCTATCCGAGCCATAGCTCAAACAATCTCCTACGAAGTCACAATAACACTAATTATCATTTTTTACCTATTTATAATGTCACAAATAGACATAGTAACAATCCGCCTAACCAATTTTTCTATACCAACTATCACCCTGTCTATCCCCCTTGCCACCATGTGGGTAGTAGTAATCC
>TRQP15|This study
TAATGGGTGTAGCATTTTTCACCTTGCTAGAACGAAAAGCCCTCGGTTACTTCCAAATCCGAAAAGGTCCAAATAAAGTCGGGATTATTGGGATTCCACAACCATTAGCAGACGCCCTAAAACTCTTCGTTAAAGAATGAGTTATACCAACATCATCAAACTATCTACCATTCATTTTAACCCCAACAGTTATGCTTATCATAGCACTAAGACTATGACAATTATTCCCATCTTTCATACTCTCAACTCAAATAACCTTAGGAATGCTTTTGTTTTTGTGCATCTCTTCCATGGCCGTTTACACAACCTTAATAGCAGGCTGAGCCTCAAACTCAAAATACGCCTTACTAGGTGCTATCCGAGCCATAGCTCAAACAATCTCCTACGAAGTCACAATAACACTAATTATCATTTTTTACCTATTTATAATGTCACAAATAGACATAGTAACAATCCGCCTAACCAATTTTTCTATACCAACTATCACCCTGTCTATCCCCCTTGCCACCATGTGGGTAGTAGTAATCC
>ZAM004|This study
TAATGGGTGTAGCATTTTTCACCTTGCTAGAACGAAAAGCCCTCGGTTACTTCCAAATCCGAAAAGGTCCAAATAAAGTCGGAATTATTGGGATTCCACAACCATTAGCAGACGCCCTAAAACTCTTCGTTAAAGAATGAGTTATACCAACATCATCAAACTATCTACCATTCATTTTAACCCCAACAGTCATGCTTATCATAGCACTAAGGCTATGACAATTATTCCCATCTTTCATACTCTCAACTCAAATAACCTTAGGAATGCTTTTGTTTTTGTGTATCTCTTCCATGGCCGTTTACACAACCCTAATAGCAGGCTGAGCCTCAAACTCAAAATACGCCTTACTAGGTGCTATCCGAGCCATAGCTCAAACAATCTCCTACGAAGTCACAATAACACTAATTATCATTTTTTACCTATTTATAATGTCACAAATAGACATAGTAACAATCCGCCTAACCAATTTTTCTATACCAACTATCACCCTGTCTATCCCCCTTGCCACCATGTGGGTAGTAGTAATCC
>ZAM008|This study
TAATGGGTGTAGCATTTTTCACCTTGCTAGAACGAAAAGCCCTCGGTTACTTCCAAATCCGAAAAGGTCCAAATAAAGTCGGAATTATTGGGATTCCACAACCATTAGCAGACGCCCTAAAACTCTTCGTTAAAGAATGAGTTATACCAACATCATCAAACTATCTACCATTCATTTTAACCCCAACAGTCATGCTTATCATAGCACTAAGACTATGACAATTATTCCCATCTTTCATACTCTCAACTCAAATAACCTTAGGAATGCTTTTGTTTTTGTGCATCTCTTCCATGGCCGTTTACACAACCCTAATAGCAGGCTGAGCCTCAAACTCAAAATACGCCTTACTAGGTGCTATCCGAGCCATAGCTCAAACAATCTCCTACGAAGTCACAATAACACTAATTATCATTTTTTACCTATTTATAATGTCACAAATAGACATAGTAACAATCCGCCTAACCAATTTTTCTATACCAACTATCACCCTGTCTATCCCCCTTGCCACCATGTGGGTAGTAGTAATCC
>ZAM009|This study
TAATGGGTGTAGCATTTTTCACCTTGCTAGAACGAAAAGCCCTCGGTTACTTCCAAATCCGAAAAGGTCCAAATAAAGTCGGGATTATTGGGATTCCACAACCATTAGCAGACGCCCTAAAACTCTTCGCTAAAGAATGAGTTATACCAACATCATCAAACTATCTACCATTCATTTTAACCCCAACAGTTATGCTTATCATAGCACTAAGACTATGACAATTATTCCCATCTTTCATACTATCAACTCAAATAACCTTAGGGATACTTTTGTTTTTGTGCATCTCTTCCATGGCCGTTTACACAACCCTAATAGCAGGCTGAGCCTCAAACTCAAAATACGCCTTACTAGGTGCTATCCGAGCCATAGCTCAAACAATCTCCTATGAAGTCACAATAACACTAATTATCATTTTTTACCTATTTATAATGTCACAAATAGATATAGTAACAATCCGCCTAACCAATTTTTCTATACCAACTATCACCCTGTCTATCCCCCTTGCCACCATGTGGGTAGTAGTAATCC
>ZAM012|This study
TAATGGGTGTAGCATTTTTCACCTTGCTAGAACGAAAAGCCCTCGGTTACTTCCAAATCCGAAAAGGTCCAAATAAAGTCGGAATTATTGGGATTCCACAACCATTAGCAGACGCCCTAAAACTCTTCGTTAAAGAATGAGTTATACCAACATCATCAAACTATCTACCATTCATTTTAACCCCAACAGTCATGCTTATCATAGCACTAAGACTATGACAATTATTCCCATCTTTCATACTCTCAACTCAAATAACCTTAGGAATGCTTTTGTTTTTGTGCATCTCTTCCATGGCCGTTTACACAACCCTAATAGCAGGCTGAGCCTCAAACTCAAAATACGCCTTACTAGGTGCTATCCGAGCCATAGCTCAAACAATCTCCTACGAAGTCACAATAACACTAATTATCATTTTTTACCTATTTATAATGTCACAAATAGACATAGTAACAATCCGCCTAACCAATTTTTCTATACCAACTATCACCCTGTCTATCCCCCTTGCCACCATGTGGGTAGTAGTAATCC
>ZAM016|This study
TAATGGGTGTAGCATTTTTCACCTTGCTCGAACGAAAAGCCCTCGGTTACTTCCAAATCCGAAAAGGTCCAAATAAAGTCGGGATTATTGGGATTCCACAACCATTAGCAGACGCCCTAAAACTCTTTGTTAAAGAATGAGTTATACCAACATCATCAAACTATCTACCATTCATTTTAACCCCAACAGTTATGCTTATCATAGCACTAAGACTATGACAATTATTCCCATCTTTCATACTCTCAACTCAAATAACCTTAGGGATGCTTTTATTTTTGTGCATCTCTTCCATGGCCGTTTACACAACCCTAATAGCGGGCTGAGCCTCAAACTCAAAATACGCCTTACTAGGCGCTATCCGGGCCATAGCTCAAACAATCTCCTACGAAGTCACAATAACACTAATTATCATTTTTTACCTGTTTATAATGTCAGAAATAGACATAGTAACAATCCGCCTAACCAATTTTTCTACACCAACTATCACCCTGTCTATCCCCCTTGCCACCATGTGGGTAGTAGTAATCC
>ZAM022|This study
TAATGGGTGTAGCATTTTTCACCTTGCTAGAACGAAAAGCCCTCGGTTACTTCCAAATCCGAAAAGGTCCAAATAAAGTCGGAATTATTGGGATTCCACAACCATTAGCAGACGCCCTAAAACTCTTCGTTAAAGAATGAGTTATACCAACATCATCAAACTATCTACCATTCATTTTAACCCCAACAGTCATGCTTATCATAGCACTAAGGCTATGACAATTATTCCCATCTTTCATACTCTCAACTCAAATAACCTTAGGAATGCTTTTGTTTTTGTGTATCTCTTCCATGGCCGTTTACACAACCCTAATAGCAGGCTGAGCCTCAAACTCAAAATACGCCTTACTAGGTGCTATCCGAGCCATAGCTCAAACAATCTCCTACGAAGTCACAATAACACTAATTATCATTTTTTACCTATTTATAATGTCACAAATAGACATAGTAACAATCCGCCTAACCAATTTTTCTATACCAACTATCACCCTGTCTATCCCCCTTGCCACCATGTGGGTAGTAGTAATCC
>ZAM024|This study
TAATGGGTGTAGCATTTTTCACCTTGCTAGAACGAAAAGCCCTCGGTTACTTCCAAATCCGAAAAGGTCCAAATAAAGTCGGAATTATTGGGATTCCACAACCATTAGCAGACGCCCTAAAACTCTTCGTTAAAGAATGAGTTATACCAACATCATCAAACTATCTACCATTCATTTTAACCCCAACAGTCATGCTTATCATAGCACTAAGACTATGACAATTATTCCCATCTTTCATACTCTCAACTCAAATAACCTTAGGAATGCTTTTGTTTTTGTGCATCTCTTCCATGGCCGTTTACACAACCCTAATAGCAGGCTGAGCCTCAAACTCAAAATACGCCTTACTAGGTGCTATCCGAGCCATAGCTCAAACAATCTCCTACGAAGTCACAATAACACTAATTATCATTTTTTACCTATTTATAATGTCACAAATAGACATAGTAACAATCCGCCTAACCAATTTTTCTATACCAACTATCACCCTGTCTATCCCCCTTGCCACCATGTGGGTAGTAGTAATCC
>ZAM026|This study
TAATGGGTGTAGCATTTTTCACCTTGCTAGAACGAAAAGCCCTCGGTTACTTCCAAATCCGAAAAGGTCCAAATAAAGTCGGAATTATTGGGATTCCACAACCATTAGCAGACGCCCTAAAACTCTTCGTTAAAGAATGAGTTATACCAACATCATCAAACTATCTACCATTCATTTTAACCCCAACAGTCATGCTTATCATAGCACTAAGACTATGACAATTATTCCCATCTTTCATACTCTCAACTCAAATAACCTTAGGAATGCTTTTGTTTTTGTGCATCTCTTCCATGGCCGTTTACACAACCCTAATAGCAGGCTGAGCCTCAAACTCAAAATACGCCTTACTAGGTGCTATCCGAGCCATAGCTCAAACAATCTCCTACGAAGTCACAATAACACTAATTATCATTTTTTACCTATTTATAATGTCACAAATAGACATAGTAACAATCCGCCTAACCAATTTTTCTATACCAACTATCACCCTGTCTATCCCCCTTGCCACCATGTGGGTAGTAGTAATCC
>ZAM029|This study
TAATGGGTGTAGCATTTTTCACCTTGCTAGAACGAAAAGCCCTCGGTTACTTCCAAATCCGAAAAGGTCCAAATAAAGTCGGAATTATTGGGATTCCACAACCATTAGCAGACGCCCTAAAACTCTTCGTTAAAGAATGAGTTATACCAACATCATCAAACTATCTACCATTCATTTTAACCCCAACAGTCATGCTTATCATAGCACTAAGACTATGACAATTATTCCCATCTTTCATACTCTCAACTCAAATAACCTTAGGAATGCTTTTGTTTTTGTGCATCTCTTCCATGGCCGTTTACACAACCCTAATAGCAGGCTGAGCCTCAAACTCAAAATACGCCTTACTAGGTGCTATCCGAGCCATAGCTCAAACAATCTCCTACGAAGTCACAATAACACTAATTATCATTTTTTACCTATTTATAATGTCACAAATAGACATAGTAACAATCCGCCTAACCAATTTTTCTATACCAACTATCACCCTGTCTATCCCCCTTGCCACCATGTGGGTAGTAGTAATCC
>ZAM030|This study
TAATGGGTGTAGCATTTTTCACCTTGCTAGAACGAAAAGCCCTCGGTTACTTCCAAATCCGAAAAGGTCCAAATAAAGTCGGAATTATTGGGATTCCACAACCATTAGCAGACGCCCTAAAACTCTTCGTTAAAGAATGAGTTATACCAACATCATCAAACTATCTACCATTCATTTTAACCCCAACAGTCATGCTTATCATAGCACTAAGACTATGACAATTATTCCCATCTTTCATACTCTCAACTCAAATAACCTTAGGAATGCTTTTGTTTTTGTGCATCTCTTCCATGGCCGTTTACACAACCCTAATAGCAGGCTGAGCCTCAAACTCAAAATACGCCTTACTAGGTGCTATCCGAGCCATAGCTCAAACAATCTCCTACGAAGTCACAATAACACTAATTATCATTTTTTACCTATTTATAATGTCACAAATAGACATAGTAACAATCCGCCTAACCAATTTTTCTATACCAACTATCACCCTGTCTATCCCCCTTGCCACCATGTGGGTAGTAGTAATCC
>ZAM040|This study
TAATGGGTGTAGCATTTTTCACCTTGTTAGAACGAAAAGCCCTCGGTTACTTCCAAATCCGAAAAGGTCCAAATAAAGTCGGAATTATTGGGATTCCACAACCATTAGCAGACGCCCTAAAACTCTTCGTTAAAGAATGAGTTATACCAACATCATCAAACTATCTACCATTCATTTTAACCCCAACAGTCATGCTTATCATAGCACTAAGACTATGACAATTATTCCCATCTTTCATACTCTCAACTCAAATAACCTTAGGAATGCTTTTGTTTTTGTGCATCTCTTCCATGGCCGTTTACACAACCCTAATAGCAGGCTGAGCCTCAAACTCAAAATACGCCTTACTAGGTGCTATCCGAGCCATAGCTCAAACAATCTCCTACGAAGTCACAATAACACTAATTATCATTTTTTACCTATTTATAATGTCACAAATAGACATAGTAACAATCCGCCTAACCAATTTTTCTATACCAACTATCACCCTGTCTATCCCCCTTGCCACCATGTGGGTAGTAGTAATCC
